# Supplementary material for: SNPs in genes encoding for IL-10, TNF-α, and NFκB p105/p50 are associated with clinical prognostic factors for patients with Hodgkin lymphoma
Source: PLoS One. 2021 Mar 8;16(3):e0248259. doi: 10.1371/journal.pone.0248259 (PMC7939322; doi:10.1371/journal.pone.0248259)
Supplement: S1 Appendix — (ODS) [file pone.0248259.s011.ods]

## Sheet: rs361525_PhenoScanner_eQTL_tsv
snp	rsid	hg19_coordinates	hg38_coordinates	a1	a2	trait	efo	study	pmid	ancestry	year	tissue	exp_gene	exp_ensembl	probe	beta	se	p	direction	n	n_studies	unit	dataset
rs361525	rs361525	chr6:31543101	chr6:31575324	A	G	Gene expression	NCIT_C16608	BLUEPRINT	27863251	European	2016	Monocytes	MICB	ENSG00000204516.5	-	-1.269	2.285	2,79E-05	-	194	1	-	BLUEPRINT_eQTL_EUR_2016
rs361525	rs361525	chr6:31543101	chr6:31575324	A	G	Gene expression	NCIT_C16608	BLUEPRINT	27863251	European	2016	Neutrophils	MICB	ENSG00000204516.5	-	-1.237	2.227	2,77E-05	-	192	1	-	BLUEPRINT_eQTL_EUR_2016
rs361525	rs361525	chr6:31543101	chr6:31575324	A	G	Gene expression	NCIT_C16608	BLUEPRINT	27863251	European	2016	Neutrophils	HLA-B	ENSG00000234745.4	-	1.099	2.226	7,93E-04	+	192	1	-	BLUEPRINT_eQTL_EUR_2016
rs361525	rs361525	chr6:31543101	chr6:31575324	A	G	Gene expression	NCIT_C16608	BLUEPRINT	27863251	European	2016	T cells	MICB	ENSG00000204516.5	-	-1.21	2.535	1,82E-03	-	169	1	-	BLUEPRINT_eQTL_EUR_2016
rs361525	rs361525	chr6:31543101	chr6:31575324	A	G	Gene expression	NCIT_C16608	GTEx	25954001	Unspecified	2015	Adipose subcutaneous	MICB	ENSG00000204516.5	-	-8.628	142	4.47e-09	-	298	1	-	GTEx-V6p_eQTL_EUR_2016
rs361525	rs361525	chr6:31543101	chr6:31575324	A	G	Gene expression	NCIT_C16608	GTEx	25954001	Unspecified	2015	Adipose visceral omentum	MICB	ENSG00000204516.5	-	-1.117	1.691	6,70E-07	-	185	1	-	GTEx-V6p_eQTL_EUR_2016
rs361525	rs361525	chr6:31543101	chr6:31575324	A	G	Gene expression	NCIT_C16608	GTEx	25954001	Unspecified	2015	Adrenal gland	TNXA	ENSG00000248290.1	-	1.33	2.459	4,04E-04	+	126	1	-	GTEx-V6p_eQTL_EUR_2016
rs361525	rs361525	chr6:31543101	chr6:31575324	A	G	Gene expression	NCIT_C16608	GTEx	25954001	Unspecified	2015	Artery tibial	MICA	ENSG00000204520.8	-	-6.643	1.422	4,95E-03	-	285	1	-	GTEx-V6p_eQTL_EUR_2016
rs361525	rs361525	chr6:31543101	chr6:31575324	A	G	Gene expression	NCIT_C16608	GTEx	25954001	Unspecified	2015	Cells transformed fibroblasts	LST1	ENSG00000204482.6	-	9.023	1.741	4.82e-07	+	272	1	-	GTEx-V6p_eQTL_EUR_2016
rs361525	rs361525	chr6:31543101	chr6:31575324	A	G	Gene expression	NCIT_C16608	GTEx	25954001	Unspecified	2015	Cells transformed fibroblasts	MICB	ENSG00000204516.5	-	-0.6	1.167	5,79E-04	-	272	1	-	GTEx-V6p_eQTL_EUR_2016
rs361525	rs361525	chr6:31543101	chr6:31575324	A	G	Gene expression	NCIT_C16608	GTEx	25954001	Unspecified	2015	Colon transverse	MICB	ENSG00000204516.5	-	-7.684	1.543	1,96E-03	-	169	1	-	GTEx-V6p_eQTL_EUR_2016
rs361525	rs361525	chr6:31543101	chr6:31575324	A	G	Gene expression	NCIT_C16608	GTEx	25954001	Unspecified	2015	Esophagus mucosa	MICB	ENSG00000204516.5	-	-8.278	1.644	1,04E-03	-	241	1	-	GTEx-V6p_eQTL_EUR_2016
rs361525	rs361525	chr6:31543101	chr6:31575324	A	G	Gene expression	NCIT_C16608	GTEx	25954001	Unspecified	2015	Esophagus muscularis	MICB	ENSG00000204516.5	-	-9.167	1.741	3,92E-04	-	218	1	-	GTEx-V6p_eQTL_EUR_2016
rs361525	rs361525	chr6:31543101	chr6:31575324	A	G	Gene expression	NCIT_C16608	GTEx	25954001	Unspecified	2015	Heart left ventricle	MICB	ENSG00000204516.5	-	-9.105	1.334	1,91E-07	-	190	1	-	GTEx-V6p_eQTL_EUR_2016
rs361525	rs361525	chr6:31543101	chr6:31575324	A	G	Gene expression	NCIT_C16608	GTEx	25954001	Unspecified	2015	Lung	MICB	ENSG00000204516.5	-	-9.017	1.242	5,48E-09	-	278	1	-	GTEx-V6p_eQTL_EUR_2016
rs361525	rs361525	chr6:31543101	chr6:31575324	A	G	Gene expression	NCIT_C16608	GTEx	25954001	Unspecified	2015	Lung	MICA	ENSG00000204520.8	-	-6.485	1.434	9,66E-03	-	278	1	-	GTEx-V6p_eQTL_EUR_2016
rs361525	rs361525	chr6:31543101	chr6:31575324	A	G	Gene expression	NCIT_C16608	GTEx	25954001	Unspecified	2015	Muscle skeletal	MICB	ENSG00000204516.5	-	-6.668	1.342	1,11E-03	-	361	1	-	GTEx-V6p_eQTL_EUR_2016
rs361525	rs361525	chr6:31543101	chr6:31575324	A	G	Gene expression	NCIT_C16608	GTEx	25954001	Unspecified	2015	Muscle skeletal	MICA	ENSG00000204520.8	-	-5.945	1.272	4,35E-03	-	361	1	-	GTEx-V6p_eQTL_EUR_2016
rs361525	rs361525	chr6:31543101	chr6:31575324	A	G	Gene expression	NCIT_C16608	GTEx	25954001	Unspecified	2015	Nerve tibial	MICB	ENSG00000204516.5	-	-9.079	1.556	1.98e-08	-	256	1	-	GTEx-V6p_eQTL_EUR_2016
rs361525	rs361525	chr6:31543101	chr6:31575324	A	G	Gene expression	NCIT_C16608	GTEx	25954001	Unspecified	2015	Skin sun exposed lower leg	MICB	ENSG00000204516.5	-	-6.753	1.261	1.88e-07	-	302	1	-	GTEx-V6p_eQTL_EUR_2016
rs361525	rs361525	chr6:31543101	chr6:31575324	A	G	Gene expression	NCIT_C16608	GTEx	25954001	Unspecified	2015	Stomach	MICA	ENSG00000204520.8	-	-8.073	172	6,57E-03	-	170	1	-	GTEx-V6p_eQTL_EUR_2016
rs361525	rs361525	chr6:31543101	chr6:31575324	A	G	Gene expression	NCIT_C16608	GTEx	25954001	Unspecified	2015	Thyroid	MICB	ENSG00000204516.5	-	-973	1.211	4.48e-14	-	278	1	-	GTEx-V6p_eQTL_EUR_2016
rs361525	rs361525	chr6:31543101	chr6:31575324	A	G	Gene expression	NCIT_C16608	GTEx	25954001	Unspecified	2015	Thyroid	MICA	ENSG00000204520.8	-	-7.013	1.524	6,83E-03	-	278	1	-	GTEx-V6p_eQTL_EUR_2016
rs361525	rs361525	chr6:31543101	chr6:31575324	A	G	Gene expression	NCIT_C16608	GTEx	25954001	Unspecified	2015	Thyroid	PSORS1C2	ENSG00000204538.3	-	8.716	1.881	5,97E-03	+	278	1	-	GTEx-V6p_eQTL_EUR_2016
rs361525	rs361525	chr6:31543101	chr6:31575324	A	G	Gene expression	NCIT_C16608	GTEx	25954001	Unspecified	2015	Whole blood	MICB	ENSG00000204516.5	-	-7.138	8.114	1,18E-13	-	338	1	-	GTEx-V6p_eQTL_EUR_2016
rs361525	rs361525	chr6:31543101	chr6:31575324	A	G	Gene expression	NCIT_C16608	GTEx	25954001	Unspecified	2015	Whole blood	MICA	ENSG00000204520.8	-	-476	9.803	1,94E-03	-	338	1	-	GTEx-V6p_eQTL_EUR_2016
rs361525	rs361525	chr6:31543101	chr6:31575324	A	G	Gene expression	NCIT_C16608	GTEx	25954001	Unspecified	2015	Adipose subcutaneous	HLA-S	ENSG00000225851.1	-	8.168	1.619	7,69E-04	+	385	1	-	GTEx-V7_eQTL_EUR_2017
rs361525	rs361525	chr6:31543101	chr6:31575324	A	G	Gene expression	NCIT_C16608	GTEx	25954001	Unspecified	2015	Adipose subcutaneous	MICB	ENSG00000204516.5	-	-8.136	1.283	7,80E-07	-	385	1	-	GTEx-V7_eQTL_EUR_2017
rs361525	rs361525	chr6:31543101	chr6:31575324	A	G	Gene expression	NCIT_C16608	GTEx	25954001	Unspecified	2015	Adipose visceral omentum	MICB	ENSG00000204516.5	-	-8.593	1.217	1,48E-08	-	313	1	-	GTEx-V7_eQTL_EUR_2017
rs361525	rs361525	chr6:31543101	chr6:31575324	A	G	Gene expression	NCIT_C16608	GTEx	25954001	Unspecified	2015	Breast mammary tissue	MICB	ENSG00000204516.5	-	-6.269	1.292	2.46e-06	-	251	1	-	GTEx-V7_eQTL_EUR_2017
rs361525	rs361525	chr6:31543101	chr6:31575324	A	G	Gene expression	NCIT_C16608	GTEx	25954001	Unspecified	2015	Cells transformed fibroblasts	MICB	ENSG00000204516.5	-	-5.318	1.101	2,37E-03	-	300	1	-	GTEx-V7_eQTL_EUR_2017
rs361525	rs361525	chr6:31543101	chr6:31575324	A	G	Gene expression	NCIT_C16608	GTEx	25954001	Unspecified	2015	Cells transformed fibroblasts	LST1	ENSG00000204482.6	-	1.054	164	6.5e-10	+	300	1	-	GTEx-V7_eQTL_EUR_2017
rs361525	rs361525	chr6:31543101	chr6:31575324	A	G	Gene expression	NCIT_C16608	GTEx	25954001	Unspecified	2015	Colon transverse	MICB	ENSG00000204516.5	-	-6.815	1.232	9,53E-05	-	246	1	-	GTEx-V7_eQTL_EUR_2017
rs361525	rs361525	chr6:31543101	chr6:31575324	A	G	Gene expression	NCIT_C16608	GTEx	25954001	Unspecified	2015	Esophagus gastroesophageal junction	MDC1	ENSG00000137337.10	-	4.412	9.631	8,76E-03	+	213	1	-	GTEx-V7_eQTL_EUR_2017
rs361525	rs361525	chr6:31543101	chr6:31575324	A	G	Gene expression	NCIT_C16608	GTEx	25954001	Unspecified	2015	Esophagus gastroesophageal junction	MICB	ENSG00000204516.5	-	-9.294	1.763	3,95E-04	-	213	1	-	GTEx-V7_eQTL_EUR_2017
rs361525	rs361525	chr6:31543101	chr6:31575324	A	G	Gene expression	NCIT_C16608	GTEx	25954001	Unspecified	2015	Esophagus mucosa	MICB	ENSG00000204516.5	-	-7.744	135	2,45E-05	-	358	1	-	GTEx-V7_eQTL_EUR_2017
rs361525	rs361525	chr6:31543101	chr6:31575324	A	G	Gene expression	NCIT_C16608	GTEx	25954001	Unspecified	2015	Esophagus muscularis	MICB	ENSG00000204516.5	-	-7.949	1.339	8,41E-06	-	335	1	-	GTEx-V7_eQTL_EUR_2017
rs361525	rs361525	chr6:31543101	chr6:31575324	A	G	Gene expression	NCIT_C16608	GTEx	25954001	Unspecified	2015	Heart left ventricle	MICB	ENSG00000204516.5	-	-7.657	1.096	3,35E-08	-	272	1	-	GTEx-V7_eQTL_EUR_2017
rs361525	rs361525	chr6:31543101	chr6:31575324	A	G	Gene expression	NCIT_C16608	GTEx	25954001	Unspecified	2015	Lung	-	ENSG00000272221.1	-	-7.693	1.613	2,84E-03	-	383	1	-	GTEx-V7_eQTL_EUR_2017
rs361525	rs361525	chr6:31543101	chr6:31575324	A	G	Gene expression	NCIT_C16608	GTEx	25954001	Unspecified	2015	Lung	MICB	ENSG00000204516.5	-	-6.631	1.022	3.38e-10	-	383	1	-	GTEx-V7_eQTL_EUR_2017
rs361525	rs361525	chr6:31543101	chr6:31575324	A	G	Gene expression	NCIT_C16608	GTEx	25954001	Unspecified	2015	Muscle skeletal	MICA	ENSG00000204520.8	-	-5.148	1.126	6,40E-03	-	491	1	-	GTEx-V7_eQTL_EUR_2017
rs361525	rs361525	chr6:31543101	chr6:31575324	A	G	Gene expression	NCIT_C16608	GTEx	25954001	Unspecified	2015	Muscle skeletal	MICB	ENSG00000204516.5	-	-5.875	1.222	2,12E-03	-	491	1	-	GTEx-V7_eQTL_EUR_2017
rs361525	rs361525	chr6:31543101	chr6:31575324	A	G	Gene expression	NCIT_C16608	GTEx	25954001	Unspecified	2015	Nerve tibial	-	ENSG00000272221.1	-	-7.308	1.529	2,79E-03	-	361	1	-	GTEx-V7_eQTL_EUR_2017
rs361525	rs361525	chr6:31543101	chr6:31575324	A	G	Gene expression	NCIT_C16608	GTEx	25954001	Unspecified	2015	Nerve tibial	MICA	ENSG00000204520.8	-	-5.801	1.249	5,12E-03	-	361	1	-	GTEx-V7_eQTL_EUR_2017
rs361525	rs361525	chr6:31543101	chr6:31575324	A	G	Gene expression	NCIT_C16608	GTEx	25954001	Unspecified	2015	Nerve tibial	MICB	ENSG00000204516.5	-	-1.037	1.453	7,66E-09	-	361	1	-	GTEx-V7_eQTL_EUR_2017
rs361525	rs361525	chr6:31543101	chr6:31575324	A	G	Gene expression	NCIT_C16608	GTEx	25954001	Unspecified	2015	Prostate	MICB	ENSG00000204516.5	-	-1.109	2.161	1,24E-03	-	132	1	-	GTEx-V7_eQTL_EUR_2017
rs361525	rs361525	chr6:31543101	chr6:31575324	A	G	Gene expression	NCIT_C16608	GTEx	25954001	Unspecified	2015	Skin sun exposed lower leg	HLA-S	ENSG00000225851.1	-	7.515	1.446	3,47E-04	+	414	1	-	GTEx-V7_eQTL_EUR_2017
rs361525	rs361525	chr6:31543101	chr6:31575324	A	G	Gene expression	NCIT_C16608	GTEx	25954001	Unspecified	2015	Skin sun exposed lower leg	MICB	ENSG00000204516.5	-	-6.044	1.155	2,90E-04	-	414	1	-	GTEx-V7_eQTL_EUR_2017
rs361525	rs361525	chr6:31543101	chr6:31575324	A	G	Gene expression	NCIT_C16608	GTEx	25954001	Unspecified	2015	Spleen	MICB	ENSG00000204516.5	-	-1.389	1.947	7,13E-08	-	146	1	-	GTEx-V7_eQTL_EUR_2017
rs361525	rs361525	chr6:31543101	chr6:31575324	A	G	Gene expression	NCIT_C16608	GTEx	25954001	Unspecified	2015	Thyroid	MICB	ENSG00000204516.5	-	-7.138	9.648	1.14e-12	-	399	1	-	GTEx-V7_eQTL_EUR_2017
rs361525	rs361525	chr6:31543101	chr6:31575324	A	G	Gene expression	NCIT_C16608	GTEx	25954001	Unspecified	2015	Whole blood	HLA-B	ENSG00000234745.5	-	3.522	6.955	7.14e-07	+	369	1	-	GTEx-V7_eQTL_EUR_2017
rs361525	rs361525	chr6:31543101	chr6:31575324	A	G	Gene expression	NCIT_C16608	GTEx	25954001	Unspecified	2015	Whole blood	HLA-S	ENSG00000225851.1	-	7.525	1.628	5,64E-03	+	369	1	-	GTEx-V7_eQTL_EUR_2017
rs361525	rs361525	chr6:31543101	chr6:31575324	A	G	Gene expression	NCIT_C16608	GTEx	25954001	Unspecified	2015	Whole blood	MICB	ENSG00000204516.5	-	-6.414	8.508	5,57E-10	-	369	1	-	GTEx-V7_eQTL_EUR_2017
rs361525	rs361525	chr6:31543101	chr6:31575324	A	G	Gene expression	NCIT_C16608	GTEx	25954001	Unspecified	2015	Whole blood	ZBTB12	ENSG00000204366.3	-	9.381	1.187	5,10E-11	+	369	1	-	GTEx-V7_eQTL_EUR_2017
rs361525	rs361525	chr6:31543101	chr6:31575324	A	G	Exon expression	NCIT_C16608	Geuvadis	24037378	European	2013	Lymphoblastoid cell lines	MICB	ENSG00000204516.5	ENSG00000204516.5_31474799_31475077	NA	NA	2,91E-03	NA	462	1	-	Geuvadis_eQTL_EUR_2013
rs361525	rs361525	chr6:31543101	chr6:31575324	A	G	Exon expression	NCIT_C16608	Geuvadis	24037378	European	2013	Lymphoblastoid cell lines	MICB	ENSG00000204516.5	ENSG00000204516.5_31473920_31474207	NA	NA	1,67E-04	NA	462	1	-	Geuvadis_eQTL_EUR_2013
rs361525	rs361525	chr6:31543101	chr6:31575324	A	G	Exon expression	NCIT_C16608	Geuvadis	24037378	European	2013	Lymphoblastoid cell lines	MICB	ENSG00000204516.5	ENSG00000204516.5_31477559_31478901	NA	NA	3,51E-04	NA	462	1	-	Geuvadis_eQTL_EUR_2013
rs361525	rs361525	chr6:31543101	chr6:31575324	A	G	Exon expression	NCIT_C16608	Geuvadis	24037378	European	2013	Lymphoblastoid cell lines	MICA	ENSG00000204520.7	ENSG00000204520.7_31379724_31380002	NA	NA	2,78E-10	NA	462	1	-	Geuvadis_eQTL_EUR_2013
rs361525	rs361525	chr6:31543101	chr6:31575324	A	G	Exon expression	NCIT_C16608	Geuvadis	24037378	European	2013	Lymphoblastoid cell lines	HLA-B	ENSG00000234745.3	ENSG00000234745.3_31321649_31322073	NA	NA	4,81E-03	NA	462	1	-	Geuvadis_eQTL_EUR_2013
rs361525	rs361525	chr6:31543101	chr6:31575324	A	G	Gene expression	NCIT_C16608	Geuvadis	24037378	European	2013	Lymphoblastoid cell lines	MICB	ENSG00000204516.5	ENSG00000204516.5	NA	NA	1,94E-04	NA	462	1	-	Geuvadis_eQTL_EUR_2013
rs361525	rs361525	chr6:31543101	chr6:31575324	A	G	Gene expression	NCIT_C16608	Joehanes R	28122634	Mixed	2017	Whole blood	MICB	-	2902348	-1.014	528	1,26E-76	-	5257	1	-	Joehanes-R_eQTL_EUR_2017
rs361525	rs361525	chr6:31543101	chr6:31575324	A	G	Gene expression	NCIT_C16608	Joehanes R	28122634	Mixed	2017	Whole blood	DOM3Z	-	2949588	-56	551	5.18e-24	-	5257	1	-	Joehanes-R_eQTL_EUR_2017
rs361525	rs361525	chr6:31543101	chr6:31575324	A	G	Gene expression	NCIT_C16608	Joehanes R	28122634	Mixed	2017	Whole blood	SLC44A4	-	2949488	374	419	6,17E-16	+	5257	1	-	Joehanes-R_eQTL_EUR_2017
rs361525	rs361525	chr6:31543101	chr6:31575324	A	G	Gene expression	NCIT_C16608	Joehanes R	28122634	Mixed	2017	Whole blood		-	2948887	-818	1.145	1,04E-09	-	5257	1	-	Joehanes-R_eQTL_EUR_2017
rs361525	rs361525	chr6:31543101	chr6:31575324	A	G	Gene expression	NCIT_C16608	Joehanes R	28122634	Mixed	2017	Whole blood	HLA-DQA2;LOC100509457;LOC100507718;HLA-DQA1	-	2903258	279	577	1,36E-03	+	5257	1	-	Joehanes-R_eQTL_EUR_2017
rs361525	rs361525	chr6:31543101	chr6:31575324	A	G	Gene expression	NCIT_C16608	eQTLGen	eQTLGen	European	2018	Whole blood	MICB	ENSG00000204516	-	NA	NA	2.76e-121	-	8491	13	-	eQTLGen_eQTL_EUR_2018
rs361525	rs361525	chr6:31543101	chr6:31575324	A	G	Gene expression	NCIT_C16608	eQTLGen	eQTLGen	European	2018	Whole blood	MICA	ENSG00000204520	-	NA	NA	2.6e-55	-	8491	13	-	eQTLGen_eQTL_EUR_2018
rs361525	rs361525	chr6:31543101	chr6:31575324	A	G	Gene expression	NCIT_C16608	eQTLGen	eQTLGen	European	2018	Whole blood	HLA-B	ENSG00000234745	-	NA	NA	4.36e-31	+	7572	12	-	eQTLGen_eQTL_EUR_2018
rs361525	rs361525	chr6:31543101	chr6:31575324	A	G	Gene expression	NCIT_C16608	eQTLGen	eQTLGen	European	2018	Whole blood	LST1	ENSG00000204482	-	NA	NA	1.37e-27	-	8491	13	-	eQTLGen_eQTL_EUR_2018
rs361525	rs361525	chr6:31543101	chr6:31575324	A	G	Gene expression	NCIT_C16608	eQTLGen	eQTLGen	European	2018	Whole blood	HLA-DRB6	ENSG00000229391	-	NA	NA	2.12e-12	-	23852	27	-	eQTLGen_eQTL_EUR_2018
rs361525	rs361525	chr6:31543101	chr6:31575324	A	G	Gene expression	NCIT_C16608	eQTLGen	eQTLGen	European	2018	Whole blood	DDR1	ENSG00000204580	-	NA	NA	3.34e-12	+	8491	13	-	eQTLGen_eQTL_EUR_2018
rs361525	rs361525	chr6:31543101	chr6:31575324	A	G	Gene expression	NCIT_C16608	eQTLGen	eQTLGen	European	2018	Whole blood	HLA-C	ENSG00000204525	-	NA	NA	2.48e-11	-	24066	30	-	eQTLGen_eQTL_EUR_2018
rs361525	rs361525	chr6:31543101	chr6:31575324	A	G	Gene expression	NCIT_C16608	eQTLGen	eQTLGen	European	2018	Whole blood	PSORS1C3	ENSG00000204528	-	NA	NA	7.99e-08	-	8491	13	-	eQTLGen_eQTL_EUR_2018
rs361525	rs361525	chr6:31543101	chr6:31575324	A	G	Gene expression	NCIT_C16608	eQTLGen	eQTLGen	European	2018	Whole blood	LTA	ENSG00000226979	-	NA	NA	9.66e-08	-	8491	13	-	eQTLGen_eQTL_EUR_2018
rs361525	rs361525	chr6:31543101	chr6:31575324	A	G	Gene expression	NCIT_C16608	eQTLGen	eQTLGen	European	2018	Whole blood	HLA-DRB5	ENSG00000198502	-	NA	NA	1.2e-07	-	24280	31	-	eQTLGen_eQTL_EUR_2018
rs361525	rs361525	chr6:31543101	chr6:31575324	A	G	Gene expression	NCIT_C16608	eQTLGen	eQTLGen	European	2018	Whole blood	LINC00243	ENSG00000214894	-	NA	NA	4.15e-07	-	4805	11	-	eQTLGen_eQTL_EUR_2018
rs361525	rs361525	chr6:31543101	chr6:31575324	A	G	Gene expression	NCIT_C16608	eQTLGen	eQTLGen	European	2018	Whole blood	IER3	ENSG00000137331	-	NA	NA	7.73e-07	-	8491	13	-	eQTLGen_eQTL_EUR_2018
rs361525	rs361525	chr6:31543101	chr6:31575324	A	G	Gene expression	NCIT_C16608	eQTLGen	eQTLGen	European	2018	Whole blood	MRPS18B	ENSG00000204568	-	NA	NA	2.4e-06	-	8491	13	-	eQTLGen_eQTL_EUR_2018
rs361525	rs361525	chr6:31543101	chr6:31575324	A	G	Gene expression	NCIT_C16608	eQTLGen	eQTLGen	European	2018	Whole blood	FKBPL	ENSG00000204315	-	NA	NA	4.25e-06	+	8491	13	-	eQTLGen_eQTL_EUR_2018

## Sheet: rs1585215_PhenoScanner_eQTL_tsv
snp	rsid	hg19_coordinates	hg38_coordinates	a1	a2	trait	efo	study	pmid	ancestry	year	tissue	exp_gene	exp_ensembl	probe	beta	se	p	direction	n	n_studies	unit	dataset
rs1585215	rs1585215	chr4:103444474	chr4:102523317	T	C	Gene expression	NCIT_C16608	BIOSQTL	27918533	European	2017	Whole blood	LRRC37A15P	ENSG00000230069	ENSG00000230069	NA	NA	6.66e-21	+	2116	1	-	BIOSQTL_eQTL_EUR_2017
rs1585215	rs1585215	chr4:103444474	chr4:102523317	T	C	Gene expression	NCIT_C16608	BIOSQTL	27918533	European	2017	Whole blood	KRT8P46	ENSG00000248971	ENSG00000248971	NA	NA	3,14E-15	+	2116	1	-	BIOSQTL_eQTL_EUR_2017
rs1585215	rs1585215	chr4:103444474	chr4:102523317	T	C	Gene expression	NCIT_C16608	BIOSQTL	27918533	European	2017	Whole blood	MANBA	ENSG00000109323	ENSG00000109323	NA	NA	1,16E-13	+	2116	1	-	BIOSQTL_eQTL_EUR_2017
rs1585215	rs1585215	chr4:103444474	chr4:102523317	T	C	Gene expression	NCIT_C16608	BIOSQTL	27918533	European	2017	Whole blood	NFKB1	ENSG00000109320	ENSG00000109320	NA	NA	4,33E-09	-	2116	1	-	BIOSQTL_eQTL_EUR_2017
rs1585215	rs1585215	chr4:103444474	chr4:102523317	T	C	Gene expression	NCIT_C16608	BIOSQTL	27918533	European	2017	Whole blood	RP11-10L12.1	ENSG00000224207	ENSG00000224207	NA	NA	2,68E-04	+	2116	1	-	BIOSQTL_eQTL_EUR_2017
rs1585215	rs1585215	chr4:103444474	chr4:102523317	T	C	Gene expression	NCIT_C16608	BIOSQTL	27918533	European	2017	Whole blood	RP11-10L12.2	ENSG00000251288	ENSG00000251288	NA	NA	8,22E-04	+	2116	1	-	BIOSQTL_eQTL_EUR_2017
rs1585215	rs1585215	chr4:103444474	chr4:102523317	T	C	Gene expression	NCIT_C16608	BLUEPRINT	27863251	European	2016	Neutrophils	NFKB1	ENSG00000109320.7	-	-7.382	972	3,10E-11	-	192	1	-	BLUEPRINT_eQTL_EUR_2016
rs1585215	rs1585215	chr4:103444474	chr4:102523317	T	C	Gene expression	NCIT_C16608	BLUEPRINT	27863251	European	2016	T cells	NFKB1	ENSG00000109320.7	-	8.678	1.001	4,51E-15	+	169	1	-	BLUEPRINT_eQTL_EUR_2016
rs1585215	rs1585215	chr4:103444474	chr4:102523317	T	C	Gene expression	NCIT_C16608	BLUEPRINT	27863251	European	2016	T cells	MANBA	ENSG00000109323.4	-	8.554	998	1,05E-14	+	169	1	-	BLUEPRINT_eQTL_EUR_2016
rs1585215	rs1585215	chr4:103444474	chr4:102523317	T	C	Gene expression	NCIT_C16608	BLUEPRINT	27863251	European	2016	T cells	LRRC37A15P	ENSG00000230069.3	-	6.693	104	1,25E-07	+	169	1	-	BLUEPRINT_eQTL_EUR_2016
rs1585215	rs1585215	chr4:103444474	chr4:102523317	T	C	Gene expression	NCIT_C16608	BLUEPRINT	27863251	European	2016	T cells	KRT8P46	ENSG00000248971.2	-	6.041	106	1,21E-05	+	169	1	-	BLUEPRINT_eQTL_EUR_2016
rs1585215	rs1585215	chr4:103444474	chr4:102523317	T	C	Gene expression	NCIT_C16608	GTEx	25954001	Unspecified	2015	Adipose visceral omentum	-	ENSG00000260651.1	-	5.462	1.121	2,82E-03	+	185	1	-	GTEx-V6p_eQTL_EUR_2016
rs1585215	rs1585215	chr4:103444474	chr4:102523317	T	C	Gene expression	NCIT_C16608	GTEx	25954001	Unspecified	2015	Lung	-	ENSG00000260651.1	-	4.734	9.478	1,14E-03	+	278	1	-	GTEx-V6p_eQTL_EUR_2016
rs1585215	rs1585215	chr4:103444474	chr4:102523317	T	C	Gene expression	NCIT_C16608	GTEx	25954001	Unspecified	2015	Lung	KRT8P46	ENSG00000248971.2	-	4.045	7.137	3,26E-05	+	383	1	-	GTEx-V7_eQTL_EUR_2017
rs1585215	rs1585215	chr4:103444474	chr4:102523317	T	C	Gene expression	NCIT_C16608	GTEx	25954001	Unspecified	2015	Lung	LRRC37A15P	ENSG00000230069.3	-	3.153	6.553	2,33E-03	+	383	1	-	GTEx-V7_eQTL_EUR_2017
rs1585215	rs1585215	chr4:103444474	chr4:102523317	T	C	Gene expression	NCIT_C16608	GTEx	25954001	Unspecified	2015	Muscle skeletal	NFKB1	ENSG00000109320.7	-	-1.289	277	4,35E-03	-	491	1	-	GTEx-V7_eQTL_EUR_2017
rs1585215	rs1585215	chr4:103444474	chr4:102523317	T	C	Exon expression	NCIT_C16608	Geuvadis	24037378	European	2013	Lymphoblastoid cell lines	MANBA	ENSG00000109323.4	ENSG00000109323.4_103571694_103571858	NA	NA	7,29E-03	NA	462	1	-	Geuvadis_eQTL_EUR_2013
rs1585215	rs1585215	chr4:103444474	chr4:102523317	T	C	Exon expression	NCIT_C16608	Geuvadis	24037378	European	2013	Lymphoblastoid cell lines	MANBA	ENSG00000109323.4	ENSG00000109323.4_103595076_103595227	NA	NA	3,36E-04	NA	462	1	-	Geuvadis_eQTL_EUR_2013
rs1585215	rs1585215	chr4:103444474	chr4:102523317	T	C	Gene expression	NCIT_C16608	Joehanes R	28122634	Mixed	2017	Whole blood	MANBA	-	2779897	231	192	5,39E-30	+	5257	1	-	Joehanes-R_eQTL_EUR_2017
rs1585215	rs1585215	chr4:103444474	chr4:102523317	T	C	Gene expression	NCIT_C16608	Joehanes R	28122634	Mixed	2017	Whole blood	OPTN	-	3235726	-256	273	1,13E-17	-	5257	1	-	Joehanes-R_eQTL_EUR_2017
rs1585215	rs1585215	chr4:103444474	chr4:102523317	T	C	Gene expression	NCIT_C16608	Joehanes R	28122634	Mixed	2017	Whole blood	APLF;SPTLC1	-	2486851	-216	271	2.06e-15	-	5257	1	-	Joehanes-R_eQTL_EUR_2017
rs1585215	rs1585215	chr4:103444474	chr4:102523317	T	C	Gene expression	NCIT_C16608	Joehanes R	28122634	Mixed	2017	Whole blood	NFKB1	-	2737717	-149	2	1,23E-10	-	5257	1	-	Joehanes-R_eQTL_EUR_2017
rs1585215	rs1585215	chr4:103444474	chr4:102523317	T	C	Gene expression	NCIT_C16608	Joehanes R	28122634	Mixed	2017	Whole blood	GHRL	-	2662623	-298	429	4,30E-09	-	5257	1	-	Joehanes-R_eQTL_EUR_2017
rs1585215	rs1585215	chr4:103444474	chr4:102523317	T	C	Gene expression	NCIT_C16608	Joehanes R	28122634	Mixed	2017	Whole blood	TTC25	-	3721516	-263	383	7,33E-09	-	5257	1	-	Joehanes-R_eQTL_EUR_2017
rs1585215	rs1585215	chr4:103444474	chr4:102523317	T	C	Gene expression	NCIT_C16608	Joehanes R	28122634	Mixed	2017	Whole blood	FLVCR1	-	2379280	-199	307	9,28E-08	-	5257	1	-	Joehanes-R_eQTL_EUR_2017
rs1585215	rs1585215	chr4:103444474	chr4:102523317	T	C	Gene expression	NCIT_C16608	Joehanes R	28122634	Mixed	2017	Whole blood	NELL2;MAFG;LOC100653255;LOC100653018	-	3451814	194	305	2,05E-07	+	5257	1	-	Joehanes-R_eQTL_EUR_2017
rs1585215	rs1585215	chr4:103444474	chr4:102523317	T	C	Gene expression	NCIT_C16608	Joehanes R	28122634	Mixed	2017	Whole blood	UBE2D3	-	2779992	-137	247	3,24E-05	-	5257	1	-	Joehanes-R_eQTL_EUR_2017
rs1585215	rs1585215	chr4:103444474	chr4:102523317	T	C	Gene expression	NCIT_C16608	Joehanes R	28122634	Mixed	2017	Whole blood	ARAP3	-	2878809	-92	177	2,25E-04	-	5257	1	-	Joehanes-R_eQTL_EUR_2017
rs1585215	rs1585215	chr4:103444474	chr4:102523317	T	C	Gene expression	NCIT_C16608	Joehanes R	28122634	Mixed	2017	Whole blood	REPS2	-	3970214	-113	242	3,14E-03	-	5257	1	-	Joehanes-R_eQTL_EUR_2017
rs1585215	rs1585215	chr4:103444474	chr4:102523317	T	C	Gene expression	NCIT_C16608	Joehanes R	28122634	Mixed	2017	Whole blood	IL2RG;CXorf65	-	4011844	-103	226	5,45E-03	-	5257	1	-	Joehanes-R_eQTL_EUR_2017
rs1585215	rs1585215	chr4:103444474	chr4:102523317	T	C	Gene expression	NCIT_C16608	Joehanes R	28122634	Mixed	2017	Whole blood	FBXW7	-	2789957	-103	228	6,61E-03	-	5257	1	-	Joehanes-R_eQTL_EUR_2017
rs1585215	rs1585215	chr4:103444474	chr4:102523317	T	C	Gene expression	NCIT_C16608	MuTHER	22941192	European	2012	Adipose subcutaneous	MANBA	-	ILMN_1800733	-5.678	1.181	1,52E-03	-	776	1	-	MuTHER_eQTL_EUR_2012
rs1585215	rs1585215	chr4:103444474	chr4:102523317	T	C	Gene expression	NCIT_C16608	MuTHER	22941192	European	2012	Lymphoblastoid cell lines	MANBA	-	ILMN_1800733	-1.037	1.775	5,20E-06	-	777	1	-	MuTHER_eQTL_EUR_2012
rs1585215	rs1585215	chr4:103444474	chr4:102523317	T	C	Gene expression	NCIT_C16608	Westra H	24013639	European	2013	Peripheral blood	MANBA	-	4230168	NA	NA	5,40E-51	NA	5311	1	-	Westra-H_eQTL_EUR_2013
rs1585215	rs1585215	chr4:103444474	chr4:102523317	T	C	Gene expression	NCIT_C16608	Westra H	24013639	European	2013	Peripheral blood	NFKB1	-	7400626	NA	NA	1,23E-08	NA	5311	1	-	Westra-H_eQTL_EUR_2013
rs1585215	rs1585215	chr4:103444474	chr4:102523317	T	C	Gene expression	NCIT_C16608	eQTLGen	eQTLGen	European	2018	Whole blood	NFKB1	ENSG00000109320	-	NA	NA	6.95e-53	-	30818	35	-	eQTLGen_eQTL_EUR_2018
rs1585215	rs1585215	chr4:103444474	chr4:102523317	T	C	Gene expression	NCIT_C16608	eQTLGen	eQTLGen	European	2018	Whole blood	LRRC37A15P	ENSG00000230069	-	NA	NA	6.07e-42	+	5500	13	-	eQTLGen_eQTL_EUR_2018
rs1585215	rs1585215	chr4:103444474	chr4:102523317	T	C	Gene expression	NCIT_C16608	eQTLGen	eQTLGen	European	2018	Whole blood	KRT8P46	ENSG00000248971	-	NA	NA	7.69e-35	+	5500	13	-	eQTLGen_eQTL_EUR_2018
rs1585215	rs1585215	chr4:103444474	chr4:102523317	T	C	Gene expression	NCIT_C16608	eQTLGen	eQTLGen	European	2018	Whole blood	RP11-10L12.4	ENSG00000246560	-	NA	NA	1.31e-33	+	22493	30	-	eQTLGen_eQTL_EUR_2018
rs1585215	rs1585215	chr4:103444474	chr4:102523317	T	C	Gene expression	NCIT_C16608	eQTLGen	eQTLGen	European	2018	Whole blood	MANBA	ENSG00000109323	-	NA	NA	7.78e-17	-	31567	36	-	eQTLGen_eQTL_EUR_2018
rs1585215	rs1585215	chr4:103444474	chr4:102523317	T	C	Gene expression	NCIT_C16608	eQTLGen	eQTLGen	European	2018	Whole blood	CISD2	ENSG00000145354	-	NA	NA	2.34e-10	+	31567	36	-	eQTLGen_eQTL_EUR_2018
rs1585215	rs1585215	chr4:103444474	chr4:102523317	T	C	Gene expression	NCIT_C16608	eQTLGen	eQTLGen	European	2018	Whole blood	RP11-10L12.2	ENSG00000251288	-	NA	NA	1.94e-09	+	4167	10	-	eQTLGen_eQTL_EUR_2018

## Sheet: rs1800630_PhenoScanner_eQTL_tsv
snp	rsid	hg19_coordinates	hg38_coordinates	a1	a2	trait	efo	study	pmid	ancestry	year	tissue	exp_gene	exp_ensembl	probe	beta	se	p	direction	n	n_studies	unit	dataset
rs1800630	rs1800630	chr6:31542476	chr6:31574699	A	C	Gene expression	NCIT_C16608	BIOSQTL	27918533	European	2017	Whole blood	DHFRP2	ENSG00000228432	ENSG00000228432	NA	NA	4,79E-11	+	2116	1	-	BIOSQTL_eQTL_EUR_2017
rs1800630	rs1800630	chr6:31542476	chr6:31574699	A	C	Gene expression	NCIT_C16608	BIOSQTL	27918533	European	2017	Whole blood	MICA	ENSG00000204520	ENSG00000204520	NA	NA	1,03E-10	+	2116	1	-	BIOSQTL_eQTL_EUR_2017
rs1800630	rs1800630	chr6:31542476	chr6:31574699	A	C	Gene expression	NCIT_C16608	BIOSQTL	27918533	European	2017	Whole blood	DDX39B;ATP6V1G2-DDX39B	ENSG00000198563;ENSG00000254870	ENSG00000198563;ENSG00000254870	NA	NA	1,72E-10	+	2116	1	-	BIOSQTL_eQTL_EUR_2017
rs1800630	rs1800630	chr6:31542476	chr6:31574699	A	C	Gene expression	NCIT_C16608	BIOSQTL	27918533	European	2017	Whole blood	LTA	ENSG00000226979	ENSG00000226979	NA	NA	1.1e-12	-	2116	1	-	BIOSQTL_eQTL_EUR_2017
rs1800630	rs1800630	chr6:31542476	chr6:31574699	A	C	Gene expression	NCIT_C16608	BIOSQTL	27918533	European	2017	Whole blood	DDX39B;MCCD1;ATP6V1G2-DDX39B	ENSG00000198563;ENSG00000204511;ENSG00000254870	ENSG00000198563;ENSG00000204511;ENSG00000254870	NA	NA	3,75E-07	+	2116	1	-	BIOSQTL_eQTL_EUR_2017
rs1800630	rs1800630	chr6:31542476	chr6:31574699	A	C	Gene expression	NCIT_C16608	BIOSQTL	27918533	European	2017	Whole blood	TNF	ENSG00000232810	ENSG00000232810	NA	NA	3,09E-06	-	2116	1	-	BIOSQTL_eQTL_EUR_2017
rs1800630	rs1800630	chr6:31542476	chr6:31574699	A	C	Gene expression	NCIT_C16608	BIOSQTL	27918533	European	2017	Whole blood	PRRC2A	ENSG00000204469	ENSG00000204469	NA	NA	1,18E-05	+	2116	1	-	BIOSQTL_eQTL_EUR_2017
rs1800630	rs1800630	chr6:31542476	chr6:31574699	A	C	Gene expression	NCIT_C16608	BIOSQTL	27918533	European	2017	Whole blood	AIF1	ENSG00000204472	ENSG00000204472	NA	NA	2.63e-07	+	2116	1	-	BIOSQTL_eQTL_EUR_2017
rs1800630	rs1800630	chr6:31542476	chr6:31574699	A	C	Gene expression	NCIT_C16608	GTEx	25954001	Unspecified	2015	Muscle skeletal	HLA-C	ENSG00000204525.10	-	-4.449	9.661	5.96e-06	-	361	1	-	GTEx-V6p_eQTL_EUR_2016
rs1800630	rs1800630	chr6:31542476	chr6:31574699	A	C	Gene expression	NCIT_C16608	GTEx	25954001	Unspecified	2015	Brain cerebellum	DDX39B	ENSG00000198563.9	-	4.352	7.376	3,63E-05	+	154	1	-	GTEx-V7_eQTL_EUR_2017
rs1800630	rs1800630	chr6:31542476	chr6:31574699	A	C	Gene expression	NCIT_C16608	GTEx	25954001	Unspecified	2015	Cells transformed fibroblasts	MICB	ENSG00000204516.5	-	3.493	7.108	1,62E-03	+	300	1	-	GTEx-V7_eQTL_EUR_2017
rs1800630	rs1800630	chr6:31542476	chr6:31574699	A	C	Gene expression	NCIT_C16608	GTEx	25954001	Unspecified	2015	Skin not sun exposed suprapubic	MICB	ENSG00000204516.5	-	453	8.549	2.35e-07	+	335	1	-	GTEx-V7_eQTL_EUR_2017
rs1800630	rs1800630	chr6:31542476	chr6:31574699	A	C	Exon expression	NCIT_C16608	Geuvadis	24037378	European	2013	Lymphoblastoid cell lines	HLA-C	ENSG00000204525.8	ENSG00000204525.8_31239376_31239703	NA	NA	1,11E-03	NA	462	1	-	Geuvadis_eQTL_EUR_2013
rs1800630	rs1800630	chr6:31542476	chr6:31574699	A	C	Gene expression	NCIT_C16608	Joehanes R	28122634	Mixed	2017	Whole blood	LST1	-	2902427	-45	305	3,66E-45	-	5257	1	-	Joehanes-R_eQTL_EUR_2017
rs1800630	rs1800630	chr6:31542476	chr6:31574699	A	C	Gene expression	NCIT_C16608	Joehanes R	28122634	Mixed	2017	Whole blood	SLC44A4	-	2949488	-294	272	5.81e-27	-	5257	1	-	Joehanes-R_eQTL_EUR_2017
rs1800630	rs1800630	chr6:31542476	chr6:31574699	A	C	Gene expression	NCIT_C16608	Joehanes R	28122634	Mixed	2017	Whole blood		-	2948887	-704	744	4,37E-18	-	5257	1	-	Joehanes-R_eQTL_EUR_2017
rs1800630	rs1800630	chr6:31542476	chr6:31574699	A	C	Gene expression	NCIT_C16608	Joehanes R	28122634	Mixed	2017	Whole blood	TNF	-	2902416	-317	459	5,67E-09	-	5257	1	-	Joehanes-R_eQTL_EUR_2017
rs1800630	rs1800630	chr6:31542476	chr6:31574699	A	C	Gene expression	NCIT_C16608	Joehanes R	28122634	Mixed	2017	Whole blood	HCG27	-	2902207	-276	468	3,80E-06	-	5257	1	-	Joehanes-R_eQTL_EUR_2017
rs1800630	rs1800630	chr6:31542476	chr6:31574699	A	C	Gene expression	NCIT_C16608	Joehanes R	28122634	Mixed	2017	Whole blood	ATP6V1G2;SNORD84;DDX39B	-	2949038	14	244	1.02e-08	+	5257	1	-	Joehanes-R_eQTL_EUR_2017
rs1800630	rs1800630	chr6:31542476	chr6:31574699	A	C	Gene expression	NCIT_C16608	Joehanes R	28122634	Mixed	2017	Whole blood	HLA-F-AS1	-	2947975	-263	469	2,21E-05	-	5257	1	-	Joehanes-R_eQTL_EUR_2017
rs1800630	rs1800630	chr6:31542476	chr6:31574699	A	C	Gene expression	NCIT_C16608	Joehanes R	28122634	Mixed	2017	Whole blood	HLA-DRB1;HLA-DRB6;LOC100507714;LOC100507709	-	4048265	-417	806	2,35E-04	-	5257	1	-	Joehanes-R_eQTL_EUR_2017
rs1800630	rs1800630	chr6:31542476	chr6:31574699	A	C	Gene expression	NCIT_C16608	Joehanes R	28122634	Mixed	2017	Whole blood	HCP5	-	2902326	18	35	2,83E-04	+	5257	1	-	Joehanes-R_eQTL_EUR_2017
rs1800630	rs1800630	chr6:31542476	chr6:31574699	A	C	Gene expression	NCIT_C16608	Joehanes R	28122634	Mixed	2017	Whole blood	C4B;C4A;LOC100293534	-	2902958	81	171	2,23E-03	+	5257	1	-	Joehanes-R_eQTL_EUR_2017
rs1800630	rs1800630	chr6:31542476	chr6:31574699	A	C	Gene expression	NCIT_C16608	Joehanes R	28122634	Mixed	2017	Whole blood	HLA-DRB5;HLA-DRB1;LOC100507714;LOC100507709	-	4048241	-247	523	2,43E-03	-	5257	1	-	Joehanes-R_eQTL_EUR_2017
rs1800630	rs1800630	chr6:31542476	chr6:31574699	A	C	Gene expression	NCIT_C16608	Joehanes R	28122634	Mixed	2017	Whole blood	TUBB	-	2948587	-124	278	8.16e-06	-	5257	1	-	Joehanes-R_eQTL_EUR_2017
rs1800630	rs1800630	chr6:31542476	chr6:31574699	A	C	Gene expression	NCIT_C16608	MuTHER	22941192	European	2012	Lymphoblastoid cell lines	LST1	-	ILMN_2345353	1.158	2.046	1,53E-05	+	777	1	-	MuTHER_eQTL_EUR_2012
rs1800630	rs1800630	chr6:31542476	chr6:31574699	A	C	Gene expression	NCIT_C16608	MuTHER	22941192	European	2012	Lymphoblastoid cell lines	LST1	-	ILMN_1718936	1.688	2.664	2,36E-07	+	777	1	-	MuTHER_eQTL_EUR_2012
rs1800630	rs1800630	chr6:31542476	chr6:31574699	A	C	Gene expression	NCIT_C16608	MuTHER	22941192	European	2012	Lymphoblastoid cell lines	LST1	-	ILMN_1688373	1.048	1.853	1,59E-05	+	777	1	-	MuTHER_eQTL_EUR_2012
rs1800630	rs1800630	chr6:31542476	chr6:31574699	A	C	Gene expression	NCIT_C16608	MuTHER	22941192	European	2012	Skin	MICB	-	ILMN_1708006	8.656	1.748	7.31e-07	+	667	1	-	MuTHER_eQTL_EUR_2012
rs1800630	rs1800630	chr6:31542476	chr6:31574699	A	C	Gene expression	NCIT_C16608	Westra H	24013639	European	2013	Peripheral blood	-	-	1440603	NA	NA	3,91E-28	NA	5311	1	-	Westra-H_eQTL_EUR_2013
rs1800630	rs1800630	chr6:31542476	chr6:31574699	A	C	Gene expression	NCIT_C16608	Westra H	24013639	European	2013	Peripheral blood	LTA	-	1030743	NA	NA	2,88E-21	NA	5311	1	-	Westra-H_eQTL_EUR_2013
rs1800630	rs1800630	chr6:31542476	chr6:31574699	A	C	Gene expression	NCIT_C16608	Westra H	24013639	European	2013	Peripheral blood	TNF	-	2640301	NA	NA	3,71E-18	NA	5311	1	-	Westra-H_eQTL_EUR_2013
rs1800630	rs1800630	chr6:31542476	chr6:31574699	A	C	Gene expression	NCIT_C16608	Westra H	24013639	European	2013	Peripheral blood	MICB	-	3170064	NA	NA	1.98e-15	NA	5311	1	-	Westra-H_eQTL_EUR_2013
rs1800630	rs1800630	chr6:31542476	chr6:31574699	A	C	Gene expression	NCIT_C16608	Westra H	24013639	European	2013	Peripheral blood	BAT1	-	160132	NA	NA	6,24E-09	NA	5311	1	-	Westra-H_eQTL_EUR_2013
rs1800630	rs1800630	chr6:31542476	chr6:31574699	A	C	Gene expression	NCIT_C16608	Westra H	24013639	European	2013	Peripheral blood	CSNK2B	-	3450156	NA	NA	3,14E-08	NA	5311	1	-	Westra-H_eQTL_EUR_2013
rs1800630	rs1800630	chr6:31542476	chr6:31574699	A	C	Gene expression	NCIT_C16608	eQTLGen	eQTLGen	European	2018	Whole blood	HLA-C	ENSG00000204525	-	NA	NA	2.33e-95	-	24395	31	-	eQTLGen_eQTL_EUR_2018
rs1800630	rs1800630	chr6:31542476	chr6:31574699	A	C	Gene expression	NCIT_C16608	eQTLGen	eQTLGen	European	2018	Whole blood	TNF	ENSG00000232810	-	NA	NA	1.39e-42	-	13566	14	-	eQTLGen_eQTL_EUR_2018
rs1800630	rs1800630	chr6:31542476	chr6:31574699	A	C	Gene expression	NCIT_C16608	eQTLGen	eQTLGen	European	2018	Whole blood	LST1	ENSG00000204482	-	NA	NA	1.83e-38	-	13566	14	-	eQTLGen_eQTL_EUR_2018
rs1800630	rs1800630	chr6:31542476	chr6:31574699	A	C	Gene expression	NCIT_C16608	eQTLGen	eQTLGen	European	2018	Whole blood	PSORS1C3	ENSG00000204528	-	NA	NA	2.71e-35	+	8491	13	-	eQTLGen_eQTL_EUR_2018
rs1800630	rs1800630	chr6:31542476	chr6:31574699	A	C	Gene expression	NCIT_C16608	eQTLGen	eQTLGen	European	2018	Whole blood	MICA	ENSG00000204520	-	NA	NA	1.52e-30	+	8491	13	-	eQTLGen_eQTL_EUR_2018
rs1800630	rs1800630	chr6:31542476	chr6:31574699	A	C	Gene expression	NCIT_C16608	eQTLGen	eQTLGen	European	2018	Whole blood	LTA	ENSG00000226979	-	NA	NA	1.15e-26	-	13566	14	-	eQTLGen_eQTL_EUR_2018
rs1800630	rs1800630	chr6:31542476	chr6:31574699	A	C	Gene expression	NCIT_C16608	eQTLGen	eQTLGen	European	2018	Whole blood	POU5F1	ENSG00000204531	-	NA	NA	6.43e-22	+	5724	12	-	eQTLGen_eQTL_EUR_2018
rs1800630	rs1800630	chr6:31542476	chr6:31574699	A	C	Gene expression	NCIT_C16608	eQTLGen	eQTLGen	European	2018	Whole blood	HLA-DRB5	ENSG00000198502	-	NA	NA	4.86e-20	-	24609	32	-	eQTLGen_eQTL_EUR_2018
rs1800630	rs1800630	chr6:31542476	chr6:31574699	A	C	Gene expression	NCIT_C16608	eQTLGen	eQTLGen	European	2018	Whole blood	DDX39B	ENSG00000198563	-	NA	NA	1.8e-18	+	7572	12	-	eQTLGen_eQTL_EUR_2018
rs1800630	rs1800630	chr6:31542476	chr6:31574699	A	C	Gene expression	NCIT_C16608	eQTLGen	eQTLGen	European	2018	Whole blood	HLA-DRB6	ENSG00000229391	-	NA	NA	7.6e-12	+	24181	28	-	eQTLGen_eQTL_EUR_2018
rs1800630	rs1800630	chr6:31542476	chr6:31574699	A	C	Gene expression	NCIT_C16608	eQTLGen	eQTLGen	European	2018	Whole blood	HLA-S	ENSG00000225851	-	NA	NA	1.53e-11	+	3833	9	-	eQTLGen_eQTL_EUR_2018
rs1800630	rs1800630	chr6:31542476	chr6:31574699	A	C	Gene expression	NCIT_C16608	eQTLGen	eQTLGen	European	2018	Whole blood	MICB	ENSG00000204516	-	NA	NA	6.34e-11	+	13566	14	-	eQTLGen_eQTL_EUR_2018
rs1800630	rs1800630	chr6:31542476	chr6:31574699	A	C	Gene expression	NCIT_C16608	eQTLGen	eQTLGen	European	2018	Whole blood	ATP6V1G2	ENSG00000213760	-	NA	NA	1.35e-08	+	13566	14	-	eQTLGen_eQTL_EUR_2018
rs1800630	rs1800630	chr6:31542476	chr6:31574699	A	C	Gene expression	NCIT_C16608	eQTLGen	eQTLGen	European	2018	Whole blood	PRRC2A	ENSG00000204469	-	NA	NA	4.91e-08	+	8491	13	-	eQTLGen_eQTL_EUR_2018
rs1800630	rs1800630	chr6:31542476	chr6:31574699	A	C	Gene expression	NCIT_C16608	eQTLGen	eQTLGen	European	2018	Whole blood	LY6G5B	ENSG00000240053	-	NA	NA	1.65e-07	-	13566	14	-	eQTLGen_eQTL_EUR_2018
rs1800630	rs1800630	chr6:31542476	chr6:31574699	A	C	Gene expression	NCIT_C16608	eQTLGen	eQTLGen	European	2018	Whole blood	XXbac-BPG299F13.16	ENSG00000255899	-	NA	NA	3.13e-07	-	8209	8	-	eQTLGen_eQTL_EUR_2018
rs1800630	rs1800630	chr6:31542476	chr6:31574699	A	C	Gene expression	NCIT_C16608	eQTLGen	eQTLGen	European	2018	Whole blood	LINC00243	ENSG00000214894	-	NA	NA	4.34e-07	-	4805	11	-	eQTLGen_eQTL_EUR_2018
rs1800630	rs1800630	chr6:31542476	chr6:31574699	A	C	Gene expression	NCIT_C16608	eQTLGen	eQTLGen	European	2018	Whole blood	C4A	ENSG00000244731	-	NA	NA	4.46e-07	+	9880	12	-	eQTLGen_eQTL_EUR_2018
rs1800630	rs1800630	chr6:31542476	chr6:31574699	A	C	Gene expression	NCIT_C16608	eQTLGen	eQTLGen	European	2018	Whole blood	VARS2	ENSG00000137411	-	NA	NA	5.02e-06	+	13566	14	-	eQTLGen_eQTL_EUR_2018
rs1800630	rs1800630	chr6:31542476	chr6:31574699	A	C	Gene expression	NCIT_C16608	eQTLGen	eQTLGen	European	2018	Whole blood	TCF19	ENSG00000137310	-	NA	NA	6.42e-06	+	13566	14	-	eQTLGen_eQTL_EUR_2018
rs1800630	rs1800630	chr6:31542476	chr6:31574699	A	C	Gene expression	NCIT_C16608	eQTLGen	eQTLGen	European	2018	Whole blood	TNXB	ENSG00000168477	-	NA	NA	6.62e-06	+	5724	12	-	eQTLGen_eQTL_EUR_2018
rs1800630	rs1800630	chr6:31542476	chr6:31574699	A	C	Gene expression	NCIT_C16608	Fairfax B	24604202	European	2014	Blood	DDAH2	-	-	NA	NA	7.62e-06	NA	432	1	-	eQTL_2017
rs1800630	rs1800630	chr6:31542476	chr6:31574699	A	C	Gene expression	NCIT_C16608	Fairfax B	24604202	European	2014	Blood	DOM3Z	-	-	NA	NA	9.88e-06	NA	432	1	-	eQTL_2017

## Sheet: rs1800872_PhenoScanner_eQTL_tsv
snp	rsid	hg19_coordinates	hg38_coordinates	a1	a2	trait	efo	study	pmid	ancestry	year	tissue	exp_gene	exp_ensembl	probe	beta	se	p	direction	n	n_studies	unit	dataset
rs1800872	rs1800872	chr1:206946407	chr1:206773062	T	G	Gene expression	NCIT_C16608	BIOSQTL	27918533	European	2017	Whole blood	IL10	ENSG00000136634	ENSG00000136634	NA	NA	1,66E-58	-	2116	1	-	BIOSQTL_eQTL_EUR_2017
rs1800872	rs1800872	chr1:206946407	chr1:206773062	T	G	Gene expression	NCIT_C16608	GTEx	25954001	Unspecified	2015	Whole blood	IL10	ENSG00000136634.5	-	-2.718	5.668	2,58E-03	-	338	1	-	GTEx-V6p_eQTL_EUR_2016
rs1800872	rs1800872	chr1:206946407	chr1:206773062	T	G	Gene expression	NCIT_C16608	GTEx	25954001	Unspecified	2015	Whole blood	IL10	ENSG00000136634.5	-	-277	4.584	4,45E-06	-	369	1	-	GTEx-V7_eQTL_EUR_2017
rs1800872	rs1800872	chr1:206946407	chr1:206773062	T	G	Exon expression	NCIT_C16608	Geuvadis	24037378	European	2013	Lymphoblastoid cell lines	IL19	ENSG00000142224.11	ENSG00000142224.11_206972215_206972351	NA	NA	1,07E-03	NA	462	1	-	Geuvadis_eQTL_EUR_2013
rs1800872	rs1800872	chr1:206946407	chr1:206773062	T	G	Gene expression	NCIT_C16608	MuTHER	22941192	European	2012	Lymphoblastoid cell lines	IL19	-	ILMN_1799575	-676	1.306	2,28E-04	-	777	1	-	MuTHER_eQTL_EUR_2012
rs1800872	rs1800872	chr1:206946407	chr1:206773062	T	G	Gene expression	NCIT_C16608	eQTLGen	eQTLGen	European	2018	Whole blood	IL10	ENSG00000136634	-	NA	NA	1.99e-90	-	31642	36	-	eQTLGen_eQTL_EUR_2018
rs1800872	rs1800872	chr1:206946407	chr1:206773062	T	G	Gene expression	NCIT_C16608	eQTLGen	eQTLGen	European	2018	Whole blood	IL24	ENSG00000162892	-	NA	NA	5.56e-07	-	26099	35	-	eQTLGen_eQTL_EUR_2018
rs1800872	rs1800872	chr1:206946407	chr1:206773062	T	G	Gene expression	NCIT_C16608	eQTLGen	eQTLGen	European	2018	Whole blood	FAIM3	ENSG00000162894	-	NA	NA	9.08e-07	-	31682	37	-	eQTLGen_eQTL_EUR_2018

## Sheet: rs1800896_PhenoScanner_eQTL_tsv
snp	rsid	hg19_coordinates	hg38_coordinates	a1	a2	trait	efo	study	pmid	ancestry	year	tissue	exp_gene	exp_ensembl	probe	beta	se	p	direction	n	n_studies	unit	dataset
rs1800896	rs1800896	chr1:206946897	chr1:206773552	T	C	Gene expression	NCIT_C16608	BIOSQTL	27918533	European	2017	Whole blood	IL10	ENSG00000136634	ENSG00000136634	NA	NA	2,23E-21	-	2116	1	-	BIOSQTL_eQTL_EUR_2017
rs1800896	rs1800896	chr1:206946897	chr1:206773552	T	C	Exon expression	NCIT_C16608	Geuvadis	24037378	European	2013	Lymphoblastoid cell lines	IL19	ENSG00000142224.11	ENSG00000142224.11_207013195_207013347	NA	NA	3,61E-03	NA	462	1	-	Geuvadis_eQTL_EUR_2013
rs1800896	rs1800896	chr1:206946897	chr1:206773552	T	C	Exon expression	NCIT_C16608	Geuvadis	24037378	European	2013	Lymphoblastoid cell lines	IL19	ENSG00000142224.11	ENSG00000142224.11_207015872_207016324	NA	NA	6,12E-04	NA	462	1	-	Geuvadis_eQTL_EUR_2013
rs1800896	rs1800896	chr1:206946897	chr1:206773552	T	C	Gene expression	NCIT_C16608	Geuvadis	24037378	European	2013	Lymphoblastoid cell lines	IL19	ENSG00000142224.11	ENSG00000142224.11	NA	NA	1,60E-05	NA	462	1	-	Geuvadis_eQTL_EUR_2013
rs1800896	rs1800896	chr1:206946897	chr1:206773552	T	C	Gene expression	NCIT_C16608	MuTHER	22941192	European	2012	Lymphoblastoid cell lines	IL19	-	ILMN_1799575	-7.708	1.094	1,85E-09	-	777	1	-	MuTHER_eQTL_EUR_2012
rs1800896	rs1800896	chr1:206946897	chr1:206773552	T	C	Gene expression	NCIT_C16608	eQTLGen	eQTLGen	European	2018	Whole blood	IL10	ENSG00000136634	-	NA	NA	3.66e-26	-	31644	36	-	eQTLGen_eQTL_EUR_2018
rs1800896	rs1800896	chr1:206946897	chr1:206773552	T	C	Gene expression	NCIT_C16608	eQTLGen	eQTLGen	European	2018	Whole blood	CD55	ENSG00000196352	-	NA	NA	1.82e-22	+	31684	37	-	eQTLGen_eQTL_EUR_2018
rs1800896	rs1800896	chr1:206946897	chr1:206773552	T	C	Gene expression	NCIT_C16608	eQTLGen	eQTLGen	European	2018	Whole blood	C4BPB	ENSG00000123843	-	NA	NA	7.82e-07	-	30859	35	-	eQTLGen_eQTL_EUR_2018
