# Supplementary material for: SNPs in genes encoding for IL-10, TNF-α, and NFκB p105/p50 are associated with clinical prognostic factors for patients with Hodgkin lymphoma
Source: PLoS One. 2021 Mar 8;16(3):e0248259. doi: 10.1371/journal.pone.0248259 (PMC7939322; doi:10.1371/journal.pone.0248259)
Supplement: S1 Data — (XLS) [file pone.0248259.s012.xls]

## Sheet: General data
Case #	age_diag	gender M=0/F=1	date_diag	lengh_symptoms months	initial presentation	right cervic N=0 / Y=1	left cervic	right supraclav	left supraclacv	right axila	left axilar	right inguinal	left inguinal	retrop	abdominal	mediast	spleen	liver	lung	other	comments	B-symtoms Y=1, N=0	fever	weight loss	drenching	pruritus	dispnea	bulky_med	bulky_other	bone marrow	number nodal reg	extranodal sites	where	Stage	ECOG	HepC N=0_Y=1_NA=2	HIV N=0_Y=1_NA=2	Hb	WBC	lympho	lympho%	Platelets	Eosino	Mono	albumin	ESR	LDH	age>=45 N=0/ Y=1	male Y=1/ N=0
1	32	0	2006-07-17	1.5	adenomeg, B-symtoms	1	1	1	1	0	0	0	0	1	0	1	0	0	1	0	solitary node	1	0	1	1	0	0	0	0	1	4	2	BM< lung	4	1	0	0	12.1	9600	2371	24.74	271000	192	509	3.76	85	365	#REF!	1
2	26	0	2011-03-02	6	adenomeg, pruritus	1	0	0	0	0	0	0	0	0	0	1	0	0	0	0	X	0	0	0	0	1	0	1	0	0	2	0	X	2	1	0	0	15.4	5200	1019	19.6	241000	458	536	4.1	22	550	#REF!	1
3	64	1	2010-05-31	4	adenomeg, B-symtoms	1	0	0	0	1	1	1	1	1	0	1	0	0	1	1	brest	1	1	1	1	0	0	0	0	0	7	2	breast, lung	4	1	0	0	10.5	10300	1329	12.9	397000	185	484	3.8	XX	750	#REF!	0
4	43	1	2011-03-15	9	B-symptoms	0	0	0	0	0	0	0	0	0	0	0	0	0	0	1	palatus	1	0	1	0	0	0	0	0	0	0	1	palatus	1	1	2	2	10.7	8600	1066	12.4	360000	52	774	3.6	50	449	#REF!	0
5	28	0	2009-08-18	4	adenomeg.	0	1	0	0	0	0	0	0	0	0	0	0	0	0	0	X	0	0	0	0	0	0	0	1	0	1	0	X	1	0	0	0	14.7	11200	1882	16.8	374000	78	862	4.27	33	396	#REF!	1
6	25	1	2004-08-27	1	ademomeg.	0	1	0	0	0	0	0	0	0	0	1	0	0	0	0	X	0	0	0	0	0	0	1	0	0	2	0	X	2	0	2	0	11.7	19000	3100	16.3	621000	720	1290	4	XX	424	#REF!	0
7	16	0	2010-06-11	2	adenomeg, B-symtoms	1	0	1	0	0	0	0	0	0	0	1	0	0	0	0	X	1	0	1	0	0	0	1	0	0	2	0	X	2	1	2	2	13.2	6300	819	13	374000	132	491	4.5	35	404	#REF!	1
8	18	1	2009-05-27	1	adenomeg, pruritus	0	1	0	0	0	0	0	0	0	0	1	0	0	0	0	X	0	0	0	0	1	0	0	0	0	2	0	X	2	0	0	0	12.3	11400	2303	20.2	312000	342	1015	4.1	35	468	#REF!	0
9	31	0	2004-07-02	3	adenomeg, sint B	1	0	1	0	1	0	0	0	0	0	0	1	0	0	0	X	1	0	1	0	0	0	0	0	0	3	0	X	3	1	0	0	15	12100	3040	25	329000	100	1370	4.3	XX	259	#REF!	1
10	20	1	2003-06-30	72	adenomeg, B-symtoms	1	1	0	0	1	1	0	1	1	1	1	1	0	0	1	spine, splenic and liver hillum	1	1	1	1	0	0	0	0	1	9	2	BM, bone	4	1	0	0	8.4	14900	1830	12	261000	120	xx	2.2	64	1226	#REF!	0
11	21	0	2004-12-10	0.5	B-symptoms	0	0	0	0	0	0	1	1	1	0	0	1	0	0	0	X	1	0	1	1	0	0	0	0	1	4	1	BM	4	1	0	0	9.4	2400	715	29.8	133000	55	288	3.5	XX	727	#REF!	1
12	64	1	2009-02-13	2	b-symptoms	0	0	0	0	0	0	0	0	1	0	1	0	0	0	0	X	1	1	1	1	0	0	0	0	1	2	1	BM	4	1	0	0	11.5	4300	1127	27.6	202000	9	581	3.5	55	584	#REF!	0
13	23	1	2008-06-13	5	adenomeg, B-symtoms	0	1	0	1	1	1	0	0	0	0	1	1	0	1	0	X	1	0	0	1	0	0	0	0	0	5	1	lung	4	0	0	0	12	14100	1622	11.5	336000	353	1283	4	XX	586	#REF!	0
14	19	0	2005-04-08	6	dispnea, cough	0	0	0	0	1	1	0	0	0	0	1	0	0	1	1	thoracic chest	1	1	0	1	0	0	1	0	0	3	1	lung	2	1	0	0	16.6	8300	1040	12.5	386000	280	670	3.4	XX	737	#REF!	1
15	35	0	2006-10-25	9	adenomeg	0	1	0	1	0	0	0	0	0	0	1	0	0	0	0	X	0	0	0	0	0	0	0	0	0	2	0	X	2	0	0	0	14.7	8000	1656	20.7	287000	384	352	4.5	XX	511	#REF!	1
16	48	0	2009-10-19	3	b-symptoms, sepsis	0	0	0	0	0	0	0	0	1	0	1	1	0	0	0	nodular spleen lesions	1	1	1	1	0	0	0	0	0	3	0	X	3	1	0	0	7.2	2300	258	11.2	129000	18	325	3.6	71	468	#REF!	1
17	25	1	2005-09-01	4	adenomeg	1	0	0	0	0	0	0	0	0	0	0	0	0	0	0	X	0	0	0	0	0	0	0	0	0	1	0	X	1	0	0	0	12	9800	2195	22.4	361000	127	813	4.1	XX	490	#REF!	0
18	43	0	2006-06-13	3	B-symptoms	1	1	0	0	0	0	0	0	0	0	1	0	0	0	0	X	1	1	0	1	0	0	0	0	0	3	1	BM	2	1	0	0	8.8	19900	1791	9	695000	398	1393	3.2	70	683	#REF!	1
19	22	0	2007-02-14	4	B-symptoms	1	1	0	0	0	1	0	0	1	0	0	1	1	0	0	X	1	1	1	0	0	0	0	0	1	5	2	BM, liver	4	1	0	0	7.2	3600	641	17.8	105000	40	439	2.6	137	527	#REF!	1
20	22	1	2001-04-11	36	adenomeg	1	1	1	0	1	1	0	0	0	0	1	0	0	0	1	thoracic chest	1	0	0	1	0	0	0	0	0	5	0	x	2	0	0	0	12.2	23500	1220	18	293000	374	1590	3.6	NA	270 (240)	#REF!	0
21	22	0	2005-10-07	3	adenomeg	0	1	0	0	0	0	0	0	0	0	1	0	0	0	0	X	0	0	0	0	0	0	0	0	0	2	0	X	2	0	0	0	14.4	9600	1699	17.7	291000	202	816	NA	NA	539	#REF!	1
22	21	0	2006-09-05	3	adenomeg	1	1	1	1	0	0	0	0	0	0	1	0	0	0	0	X	1	0	1	1	0	0	0	0	0	3	0	X	2	1	0	0	14.1	13700	1972	14.4	337000	685	1353	4.9	NA	531	#REF!	1
23	34	0	2008-05-27	5	adenomeg	1	0	1	0	0	0	0	0	0	0	0	0	0	0	0	X	0	0	0	0	0	0	0	0	0	1	0	X	2	0	0	0	16.3	7900	1936	24.5	221000	133	490	4.7	NA	434	#REF!	1
24	38	0	2006-01-16	3	nephrotic syndrome	0	0	0	0	0	0	0	0	1	1	0	0	0	0	1	adrenal	0	0	0	0	1	0	0	0	0	1	1	adrenal	4	1	0	0	12.4	4900	936	19.1	247000	181	348	4.3	NA	567	#REF!	1
25	20	0	2004-10-05	5	cough, hemoptisis	0	0	0	0	0	0	0	0	0	0	1	0	0	0	0	X	0	0	0	0	0	0	0	0	0	1	0	X	2	1	0	0	11	12600	1770	14.1	487000	620	1230	4.1	NA	NA	#REF!	1
27	21	1	2002-11-12	1	DVT	0	0	0	0	0	0	0	0	0	0	1	0	0	0	0	X	0	0	0	0	0	0	0	0	0	1	0	X	2	1	0	0	13.3	5100	1020	19.9	374000	110	810	3.3	NA	207 (190)	#REF!	0
28	17	0	2010-11-16	1	B-symptoms, cough	0	1	1	1	1	1	0	0	1	0	1	1	0	0	0	X	1	1	1	0	0	0	1	0	0	7	0	X	3	1	0	0	8.2	4800	1118	23.3	77000	130	312	2.7	56	1012	#REF!	1
29	24	1	2010-11-10	12	adenomeg	1	1	0	0	0	0	0	0	0	0	1	0	0	0	0	X	0	0	0	0	0	0	0	1	0	3	0	X	2	0	0	0	12.3	7700	1009	13.1	358000	69	408	4.1	38	393	#REF!	0
30	16	0	1999-06-04	0.5	fever	0	0	0	0	0	0	0	0	0	0	1	0	0	0	0	X	0	0	0	0	0	0	0	0	0	1	0	X	2	0	0	0	13.4	7900	869	11	389000	158	711	4.1	XX	145	#REF!	1
32	63	1	2011-06-02	8	adenomeg, abdom pain	0	0	0	0	0	0	0	1	1	0	0	0	0	0	1	intestinal invasion	1	0	1	0	0	0	0	1	0	2	1	intestine	2	1	0	0	12	13100	996	7.6	578000	210	707	2.2	45	388	#REF!	0
33	27	1	2002-09-02	5	adenomeg, disfagia	0	1	0	0	0	0	0	0	0	0	1	0	0	0	0	X	0	0	0	0	0	0	0	0	0	2	0	X	2	1	0	0	11.3	5100	850	16.6	306000	250	640	3.8	36	131 (190)	#REF!	0
34	25	0	2010-07-05	2	facial edema	0	0	0	0	0	0	0	0	0	0	1	0	0	0	0	X	1	1	1	1	1	0	1	0	0	1	0	X	2	1	0	0	13.3	17700	1062	6	342000	0	531	4.4	20	485	#REF!	1
35	29	0	2008-04-09	5	B-symptoms, cough	0	0	0	0	0	0	0	0	0	0	1	0	0	0	0	X	1	1	1	1	1	0	1	0	0	1	0	X	2	1	0	0	12.6	17200	1892	11	457000	0	1204	3.9	22	509	#REF!	1
36	25	1	2006-09-29	9	adenomeg	0	1	0	1	0	0	0	0	0	0	0	0	0	0	0	X	0	0	0	0	0	0	0	0	0	1	0	X	2	0	0	0	11.4	6800	1312	19.3	288000	272	224	NA	NA	378	#REF!	0
37	34	1	2009-05-15	7	adenomeg	1	1	0	1	1	0	0	0	1	0	1	0	0	0	0	X	1	1	1	0	1	0	0	0	0	5	0	X	3	0	0	0	9.9	12200	1366	11.2	548000	37	915	4	55	442	#REF!	0
38	72	0	2007-10-11	1.5	adenomeg, B-symtoms	1	1	0	0	0	0	1	1	1	0	1	1	0	0	0	X	1	0	1	1	0	1	1	0	0	7	0	X	3	1	0	0	11.9	8000	1360	17	100000	400	480	2.5	XX	474	#REF!	1
39	16	0	2008-01-28	1	adenomeg	0	0	0	0	0	0	0	1	0	0	0	0	0	0	0	X	0	0	0	0	0	0	0	0	0	1	0	X	1	0	0	0	16.5	20000	1260	6.3	280000	0	580	5.3	1	259	#REF!	1
40	24	0	2000-11-21	4	adenomeg, B-symtoms	0	1	0	1	0	0	0	0	0	0	0	1	0	0	0	X	1	1	1	0	0	0	0	0	1	2	1	BM	4	1	0	0	9.2	8400	1300	27	319000	0	637	4.1	XX	227 (240)	#REF!	1
41	20	0	2001-11-26	3	adenomeg	1	0	0	0	0	0	0	0	0	0	1	1	0	0	0	X	0	0	0	0	0	0	1	0	0	3	0	X	3	1	0	0	13.3	4250	1200	28.3	308000	306	778	4.9	XX	166 (240)	#REF!	1
42	64	1	2010-01-29	12	B-symptoms	0	0	0	0	0	0	0	0	0	0	1	1	0	1	0	lungs	1	1	1	1	0	0	0	0	0	2	1	lungs	4	1	0	0	9.4	17200	1720	10	343000	1032	1032	3	91	287	#REF!	0
43	46	0	2005-07-05	18	adenomeg	0	1	0	1	0	0	0	0	0	0	1	0	0	0	0	X	0	0	0	0	0	0	0	0	0	2	0	X	2	0	0	0	16.8	10200	2280	22.4	288000	450	740	4.5	NA	693	#REF!	1
44	20	0	2011-08-03	5	B-symptoms, cough	0	0	0	1	0	1	0	0	0	0	1	0	0	0	0	X	1	0	0	1	0	0	1	0	0	3	0	X	2	1	2	2	12.8	12300	1857	15.1	338000	627	1058	3.8	45	677	#REF!	1
45	41	0	2005-06-14	5	adenomeg	0	0	0	0	0	0	0	1	1	0	0	0	0	0	0	X	1	0	0	1	1	0	0	0	0	2	0	X	2	1	0	0	11.6	7900	700	8.9	255000	2200	680	3.7	NA	469	#REF!	1
46	42	0	2002-08-28	2	back pain	0	0	0	0	1	0	0	0	1	0	0	0	0	0	0	X	0	0	0	0	0	0	0	0	0	2	0	X	3	1	0	0	13	19900	1890	9.5	361000	4310	1930	3.9	XX	192	#REF!	1
47	44	1	2008-01-21	5	adenomeg	0	0	0	1	0	1	0	0	1	0	1	1	0	0	0	X	0	0	0	0	0	0	0	0	1	5	1	BM	4	0	0	0	12.8	4300	1204	28	310000	129	172	4	XX	605	#REF!	0
48	40	1	2004-12-13	6	adenomeg, B-symtoms	1	0	0	0	1	0	1	1	1	0	1	0	0	0	0	X	1	0	0	1	0	0	0	0	0	6	0	X	3	1	0	0	11	11000	1670	15.2	325000	320	990	4.4	XX	838	#REF!	0
49	38	1	2009-01-13	10	adenomeg	0	0	0	0	0	1	0	0	0	0	0	0	0	0	0	X	0	0	0	0	0	0	0	0	0	1	0	X	1	0	0	1	11.4	3900	1151	29.5	231000	218	495	4.53	52	384	#REF!	0
50	44	0	2006-08-11	1	AIHA, B-symptoms	0	0	0	0	0	1	0	0	1	0	0	1	0	0	0	X	0	0	0	0	0	0	0	0	0	3	0	X	3	0	0	0	10.9	9200	1840	20	406000	90	736	3.9	XX	510	#REF!	1
51	18	0	2003-06-02	14	adenomeg	1	0	0	0	0	0	0	0	0	0	0	0	0	0	0	X	0	0	0	0	0	0	0	0	0	1	0	X	1	0	0	0	14.9	6400	1670	26	204000	620	610	4	XX	406	#REF!	1
52	20	0	2003-05-08	60	adenomeg	1	0	0	0	0	0	0	0	0	0	0	0	0	0	0	X	1	0	0	1	0	0	0	0	0	1	0	X	1	0	0	0	15.1	6300	1670	26.6	288000	270	680	4.8	XX	138 (190)	#REF!	1
53	42	1	2002-12-20	1	feeling sick	1	1	0	0	1	0	0	0	1	0	0	0	0	0	0	X	1	1	1	0	0	0	0	0	1	4	1	BM	4	2	0	0	5.9	1600	170	11.1	202000	10	330	1.5	XX	295 (190)	#REF!	0
54	19	1	2006-08-25	5	adenomeg	1	1	0	1	0	1	0	0	0	0	1	1	0	0	0	X	0	0	0	0	0	0	0	0	0	5	0	X	3	0	0	0	12.2	12200	1927	15.8	461000	195	830	3.6	XX	582	#REF!	0
56	48	0	2000-09-25	10	adenomeg, B-symtoms	1	1	1	0	1	1	0	0	1	0	0	0	0	0	0	X	1	1	1	0	0	0	0	0	1	5	1	BM	4	1	0	1	7.4	3100	775	25	161000	0	228	2.9	XX	181	#REF!	1
57	27	1	1999-02-05	18	adenomeg	0	1	0	0	0	0	0	0	0	0	0	0	0	0	0	X	1	0	1	0	0	0	0	1	0	1	0	X	1	0	0	0	14.7	10400	1872	18	294000	104	208	4.5	XX	163 (240)	#REF!	0
59	37	1	2006-12-15	5	B-symptoms, pruritus	0	1	0	0	0	0	0	0	1	0	1	1	1	0	0	X	1	1	1	1	1	0	0	0	0	4	1	liver	4	1	0	0	7.8	5300	700	13.2	390000	223	615	3	XX	376	#REF!	0
60	22	1	2002-08-28	4	adenomeg, B-symtoms	1	1	1	1	0	0	0	0	1	0	1	0	0	0	1	pleural effusion	1	1	1	0	0	1	1	1	0	4	0	X	3	2	0	0	9.3	5300	490	9.3	523000	60	510	2.6	XX	236 (190)	#REF!	0
61	25	1	2011-12-12	3	adenomeg, cough	0	0	0	1	0	1	0	0	0	0	1	0	0	1	0	contralateral lung	1	0	1	1	0	0	1	0	0	3	1	lung	2	1	0	0	10.6	10200	908	8.9	620000	122	663	3.3	33	XX	#REF!	0
62	32	1	2011-12-21	6	B-symptoms, abdominal pain	0	0	0	0	0	0	0	1	1	1	0	1	1	0	0	x	1	1	1	0	0	0	0	0	1	3	2	BM	4	2	0	0	7.3	7600	260	4.6	420000	106	780	2.7	78	417	#REF!	0
64	21	1	2005-01-07	2	cough	0	0	0	0	0	0	0	0	0	0	1	0	0	0	0	X	0	0	0	0	0	0	0	0	0	1	0	X	2	1	0	0	12.4	14300	1630	11.4	425000	600	900	4.2	NA	425	#REF!	0
65	30	0	1998-04-27	6	adenomeg, B-symtoms	0	0	1	1	1	1	1	1	0	0	1	0	0	0	0	X	1	1	1	0	0	0	0	0	0	7	0	X	3	1	0	0	10.3	9300	651	7	281000	93	xxx	3.1	33	122 (240)	#REF!	1
66	16	0	2012-04-27	24	adenomeg	0	0	0	1	0	1	0	0	1	0	0	0	0	0	0	x	0	0	0	0	0	0	0	0	0	3	0	x	3	0	0	0	14.2	6800	1000	14.7	240000	170	449	4.7	18	472	#REF!	1
67	65	0	2012-04-19	2	adenomeg, B-symtoms	1	0	0	0	0	0	0	0	1	0	0	0	0	0	0	x	1	1	1	1	0	0	0	0	0	2	0	x	3	0	0	0	14.5	6800	1292	19	294000	340	537	4.4	XX	561	#REF!	1
68	29	0	2008-11-18	0.5	adenomega, tosse seca	0	1	0	1	0	0	0	0	0	0	1	0	0	0	0	x	0	0	0	0	0	0	0	0	0	2	0	x	2	0	0	0	13.6	10100	2121	21	351000	XX		NA	70	385	#REF!	1
69	25	1	2007-06-25	2	adenomeg, pruritus	0	1	0	0	0	0	0	0	1	0	1	1	0	0	0	x	0	0	0	0	0	0	0	0	0	4	0	x	3	1	0	0	12.5	8200	1640	20	409000	164		NA	XX	90 (360)	#REF!	0
70	28	1	2010-07-26	24	adenomeg	0	1	0	0	0	0	0	0	0	0	1	0	0	0	0	x	0	0	0	0	0	0	0	0	0	2	0	x	2	0	0	0	12	7700	2002	26	266000	77		3.7	NA	267	#REF!	0
71	47	0	2009-06-15	6	adenomeg	1	0	0	0	0	0	0	0	0	0	1	0	0	0	0	x	1	0	1	1	0	0	1	0	0	2	0	x	2	1	0	0	13.6	11100	1332	12	423000	XX		3.9	15	248	#REF!	1
72	52	0	2009-01-06	0.2	adenomeg, B-symtoms	1	0	0	0	0	0	0	0	0	0	0	0	0	0	0	x	1	0	0	1	0	0	0	0	0	1	0	x	1	1	0	0	16.9	10700	NA	NA	NA	XX		NA	17	374	#REF!	1
74	56	1	2012-07-19	0.5	adenomeg	1	1	0	0	0	0	0	0	0	0	1	0	0	0	0	x	0	0	0	0	0	0	0	0	0	3	0	x	2	0	0	0	10.4	14700	3675	25	403000	0		3.6	21	493	#REF!	0
75	47	0	2012-06-29	6	B-symptoms	0	0	0	0	0	0	0	0	0	0	1	0	0	0	0	x	1	0	1	0	0	1	1	0	0	1	0	x	2	1	0	0	9.9	5600	840	15	343000	67	229	3.9	58	413	#REF!	1
76	44	1	2013-03-21	7	adenomeg	1	0	1	0	0	0	0	0	0	0	1	0	0	1	0	x	1	0	1	0	1	0	1	0	0	2	1	x	4	1	0	0	10.4	19000	3290	18	717000	111	480	3.6	60	1063	#REF!	0
77	33	0	2011-04-28	4	cough, B-symptoms	0	0	0	1	0	0	0	0	0	0	1	0	0	0	0	x	1	0	1	1	0	0	1	0	0	2	0	x	2	1	0	0	14.9	15900	1590	10	249000	600		3.5	5	152	#REF!	1
78	22	0	2013-10-10	1	B-symptoms, legs weakness	1	0	0	0	1	1	0	0	0	0	1	0	0	0	1	spine C6-T5	1	0	0	1	0	0	0	0	0	4	1	spine	2	3	0	0	10	11600	1530	13	408000	460	510	2.9	60	771	#REF!	1
80	34	0	2002-11-21	5	adenomeg	1	0	0	0	0	0	0	0	0	0	0	0	0	0	0	x	1	0	1	1	0	0	0	0	0	1	0	x	1	0	0	0	14.2	13400	3300	25	467000	500	1480	3.4	xx	135	#REF!	1
[truncated: 22 more columns]

## Sheet: Treatment
Case #	Treatment 1 ABVD=1_BEACOPP=2	n_cycles	date_chem start	date_chemo end	RT N=0_Y=1	dose cGy	date RT start	date RT end	date treat start	date treat end	GCSF N=0_Y=1	N cycles	treat response CR/CRu=1_PR=2_SD=3_PD=4	date response access	Relapse N=0_Y=1	date_relapse	Death	Salvage therapy 1 N=0_Y=1	date chemo start	date chemo end	RT N=0_Y=1	treat 2 response CR/CRu=1_PR=2_SD=3_PD=4	date response access	autologous BMT N=0_Y=1	BMT date	Othes salvages? N=0_Y=1	N subsequent salvages
1	1	8	2006-07-25	2007-04-23	2				2006-07-25	2007-04-23	0		1	2007-07-25	0	2019-05-08		0
2	1	7	2011-04-07	2011-11-21	1	4000	2012-01-19	2012-03-15	2011-04-07	2012-03-15	1	7	1	2011-12-12	0			0
3	1	8	2010-06-16	2011-03-15	2				2010-06-16	2011-03-15	1	3	1	2011-04-26	0	2011-10-23	1	0
4	1	4	2011-03-15	2011-08-02	1	3600	2011-08-16	2011-09-14	2011-03-15	2011-09-14	1	1	1	2011-11-29	1	2016-02-14	1	0
5	1	4	2009-09-18	2010-02-11	1	3600	2010-01-27	2010-03-04	2009-09-18	2010-03-04	0		1	2010-02-01	0			0
6	1	6	2004-08-26	2004-02-14	1	3600	2005-03-15	2005-04-13	2004-08-26	2005-04-13	0		1	2005-03-11	0			0
7	1	4	2010-07-27	2011-01-03	1	3600	2011-01-05	2011-02-15	2010-07-27	2011-02-15	1	4	1	2010-12-14	1	2011-04-06	1	1	2011-05-31	2011-10-24	0	2	2011-08-31	1	2011-12-20	0
8	1	4	2009-06-25	2009-11-09	1	3600	2009-11-18	2010-01-07	2009-06-25	2010-01-07	1	4	1	2009-11-09	0			0
9	1	8	2004-07-21	2005-03-28	2				2004-07-21	2005-03-28	1	8	1	2005-03-28	0			0
10	1	8	2003-07-04	2004-03-03	2				2003-07-04	2004-03-03	1	2	2	2004-03-03	1	2004-03-03	1	1	2004-06-21	2004-10-22	0	3	2004-10-22	0		1	2
11	1	8	2004-12-13	2005-09-05	2				2004-12-13	2005-09-05	1	4	1	2005-09-05	0			0
12	1	7	2009-03-13	2009-11-04	2				2009-03-13	2009-11-04	0		1	2010-01-13	1	2014-02-17	1	1	2014-04-04		0			0		0
13	1	8	2008-07-15	2009-03-11	2				2008-07-15	2009-03-11	1	1	1	2009-04-08	0			0
14	1	6	2005-04-14	2005-05-10	1	3600	2005-10-31	2005-11-30	2005-04-14	2005-11-30	1	3	1	2005-10-10	1	2008-12-21	1	1	2009-01-12	2009-06-15	0	2	2009-06-29	0		1	3
15	1	4	2006-11-17	2007-03-19	1	3600	2007-03-29	2007-04-27	2006-11-17	2007-04-27	0		1	2007-03-19	0			0
16	1	8	2009-10-27	2010-07-21	2				2009-10-27	2010-07-31	1	2	1	2010-07-21	0			0
17	1	4	2005-09-12	2006-02-24	1	3600	2006-02-07	2006-03-08	2005-09-12	2006-03-08	1	2	1	2006-02-24	0			0
18	1	6	2006-09-20	2007-03-12	1	3600	2007-03-30	2007-05-03	2006-09-20	2007-05-03	0		1	2007-03-12	0			0
19	2	8	2007-02-15	2007-08-21	2				2007-02-15	2007-08-21	1	8	1	2007-09-24	0			0
20	1	6	2001-04-25	2001-11-26	1	3600	2002-01-10	2002-02-06	2001-04-25	2002-02-06	0		1	2001-11-26	0			0
21	1	4	2005-10-17	2006-02-20	2				2005-10-17	2006-02-20	1	3	1	2006-02-20	0			0
22	1	6	2006-09-15	2007-02-22	1	3600	2007-03-08	2007-04-18	2006-09-15	2007-04-18	0		1	2007-03-12	1	2010-11-03	1	1	2010-11-24	2011-02-15	0	1	2011-02-15	1	2011-04-16	0
23	1	4	2008-06-09	2008-10-01	1	3400	2008-10-06	2008-11-06	2008-06-09	2008-11-06	1	2	1	2008-10-01	0			0
24	1	8	2006-02-10	2006-11-08	2				2006-02-10	2006-11-08	0		1	2006-11-08	0			0
25	1	6	2004-10-15	2005-04-18	1	3600	2005-04-25	2005-05-25	2004-10-15	2005-05-25	1	1	1	2005-04-18	0			0
27	1	4	2002-11-25	2003-03-24	1	3600	2003-04-24	2003-05-27	2002-11-25	2003-05-27	1	2	1	2003-03-24	0			0
28	1	8	2010-11-13	2011-07-05	2				2010-11-13	2011-07-05	1	6	1	2011-07-05	1	2011-10-03	1	1	2011-10-12	2011-12-12	0	3	2011-12-12	0		1	2
29	1	4	2010-11-22	2011-03-16	1	3600	2011-04-25	2011-05-24	2010-11-22	2011-05-24	1	4	1	2011-03-16	0			0
30	1	6	1999-06-11	1999-12-13	1	3600	1999-12-23	2000-01-21	1999-06-11	2000-01-21	0		1	1999-12-13	0			0
32	1	4	2011-06-09	2011-10-25	1	3600	2011-11-14	2011-12-21	2011-06-09	2011-12-21	1	4	1	2011-11-28	1	2012-08-16	1	1	2012-08-17	2012-12-17	0	2	2012-12-17	0		0
33	1	6	2002-10-03	2003-03-27	1	3600	2003-04-07	2003-05-21	2002-10-03	2003-05-21	1	2	1	2003-05-21	0			0
34	1	4	2010-07-14	2010-11-16	1	3600	2010-11-30	2011-01-30	2010-07-14	2011-01-30	0		1	2011-10-16	0			0
35	2	8	2008-04-25	2008-10-20	1	3600	2008-11-03	2008-12-02	2008-04-25	2008-12-02	1	1	1	2008-10-20	0			0
36	1	6	2006-10-17	2007-04-23	1	3600	2007-05-09	2007-06-05	2006-10-17	2007-06-05	1	1	1	2007-04-23	0			0
37	1	8	2009-06-08	2010-02-01	2				2009-06-08	2010-02-01	0		2	2010-04-19	1	2010-04-19		1	2010-05-01	2010-07-01	0	1	2010-08-17	0		1	3
38	1	8	2007-10-11	2008-07-21	2				2007-10-11	2008-07-21	1	3	1	2008-07-21	1	2008-10-06	1	1	2008-10-06	2009-03-26	0	1	2009-04-06	0		0
39	1	4	2008-02-13	2008-06-03	1	3600	2008-06-30	2008-07-23	2008-02-13	2008-07-23	1	4	1	2008-06-03	0			0
40	1	6	2000-11-04	2001-04-04	1	3600	2001-07-10	2001-08-08	2000-11-04	2001-08-08	0		1	2001-04-26	0			0
41	1	8	2001-11-29	2002-08-20	1	3600	2002-09-13	2002-10-10	2001-11-29	2002-10-10	1	2	1	2002-11-18	1	2011-08-15	1	1	2011-09-29	2012-03-06	0	1	2012-03-06	1	2012-08-01	0
42	1	8	2010-02-23	2010-12-01	2				2010-02-23	2010-12-01	0		1	2011-01-04	0			0
43	1	5	2005-07-16	2006-01-02	1	3600	2006-01-23	2006-02-17	2005-07-16	2006-02-17	1	1	1	2006-01-02	0		1	0
44	1	8	2011-08-15	2012-05-10	2				2011-08-15	2012-05-10	1	7	1	2012-05-21	0			0
45	1	4	2005-07-11	2005-11-11	1	3600	2005-12-12	2006-01-13	2005-07-11	2006-01-13	0		1	2005-11-12	0			0
46	1	6	2002-09-18	2002-03-06	2				2002-09-18	2002-03-06	0		1	2003-03-24	0			0
47	1	8	2008-03-06	2008-11-19	2				2008-03-06	2008-11-19	0		2	2008-12-16	1	2008-12-16		1	2009-02-17	2009-07-07	0	1	2009-09-29	0		1	1
48	1	8	2004-12-10	2005-09-16	2				2004-12-10	2005-09-16	1	8	1	2005-09-16	0			0
49	1	4	2009-05-27	2009-10-06	1	3600	2009-10-19	2009-11-19	2009-05-27	2009-11-19	1	4	1	2009-11-03	0			0
50	1	8	2006-09-19	2007-05-29	2				2006-09-19	2007-05-29	0		1	2007-05-29	0			0
51	1	4	2003-06-11	2003-10-13	1	3600	2003-12-02	2004-01-16	2003-06-11	2004-01-16	0		1	2003-10-13	0			0
52	1	6	2003-05-21	2003-11-06	1	3600	2003-11-24	2004-01-09	2003-05-21	2004-01-09	0		1	2003-11-06	1	2004-03-18	1	1	2004-05-25	2005-04-18	0	1	2005-04-18	1	2005-05-30	1	1
53	1	8	2003-01-10	2003-10-24	2				2003-01-10	2003-10-24	1	7	1	2003-10-24	0			0
54	1	8	2006-09-01	2007-05-09	2				2006-09-01	2007-05-09	0		1	2007-05-09	0			0
56	1	7	2000-10-11	2001-04-19	2				2000-10-11	2001-04-19	0		1	2001-05-14	1	2010-04-04	1	1	2010-04-28	2010-12-06	0	1	2011-01-18	0		1	1
57	4 ( MOPP-ABV/ABVD)	6	1999-02-18	1999-08-23	1	4000	1999-08-31	1999-10-01	1999-02-18	1999-10-01	0		1	1999-08-23	0			0
59	1	8	2006-12-19	2007-10-17	2				2006-12-19	2007-10-17	1	8	1	2007-11-26	0			0
60	1	8	2002-09-12	2003-05-06	2				2002-09-12	2003-05-06	0		1	2003-05-15	0			0
61	1	8	2011-12-22	2012-08-21	1	3600	2012-08-27	2012-09-25	2011-12-22	2012-09-25	0		1	2012-07-01	0			0
62	1	8	2012-01-06	2012-09-11	2				2012-01-06	2012-09-11	0		1	2012-09-11	1	2012-10-09	1	1	2012-10-10	2012-01-30	0	2	2013-02-14	0		1	1
64	1	6	2005-01-21	2005-07-22	1	3600	2005-07-27	2005-08-23	2005-01-21	2005-08-23	0		1	2005-07-22	0			0
65	4 (MOPP-ABV)	4	1998-05-15	1998-09-11	1	4000	1998-10-28	1998-12-21	1998-05-15	1998-12-21	0		1	1998-09-11	0			0
66	1	6	2012-05-30	2012-12-05	2				2012-05-30	2012-05-05	0		2	2012-12-26	1	2012-12-26	1	1	2013-01-04	2013-06-17	0	1	2013-06-17	0		1	2
67	1	6	2012-05-15	2012-12-11	2				2012-05-15	2012-12-11	1	4	1	2012-12-11	0			0
68	1	6	2008-11-28	2009-06-29	1	3600	2009-07-06	2009-08-13	2008-11-28	2009-08-13	0		1	2009-09-04	0			0
69	1	8	2007-07-02	2008-04-17	2				2007-07-02	2008-04-14	0		1	2008-04-15	0			0
70	1	4	2010-09-03	2010-12-23	1	3600	2011-01-12	2011-03-11	2010-09-03	2011-03-11	0		1	2011-01-10	0			0
71	1	6	2009-06-18	2010-01-15	1	3000+600	2010-02-02	2010-03-16	2009-06-18	2010-03-16	0		1	2010-01-15	0			0
72	1	4	2009-01-07	2009-05-13	1	3600	2009-05-26	2009-06-28	2009-01-07	2009-06-28	0		1	2009-05-26	0			0
74	1	6	2012-08-09	2013-02-26	1	3600	2013-04-09	2013-05-14	2012-08-09	2013-05-14	1	1	1	2013-03-22	0			0
75	1	8	2012-07-01	2013-04-02	1	3600	2013-04-24	2013-05-22	2012-07-01	2013-05-22	0		1	2013-04-02	1			1	2014-02-03	2014-06-10	0	1	2014-07-15	1	2014-08-29	0
76	1	8	2013-04-03	2013-12-18	2				2013-04-03	2013-12-18	1	8	1	2014-01-14	1	2014-09-19	1	1	2014-09-19	2015-01-06	0	2	2015-01-06	0		1	1
77	1	8	2011-06-06	2012-01-20	1	3600	2012-04-30	2012-05-29	2011-06-06	2013-05-29	0		1	2012-03-05	0			0
78	1	8	2013-10-30	2014-04-29	2				2013-10-30	2014-04-29	0		1	2014-08-25	0			0
80	1	6	2002-12-13	2003-03-16	1	3600	2003-07-21	2003-08-15	2002-12-13	2003-08-15	0		1	2003-07-01	0			0
									1899-12-31
									1899-12-31
									1899-12-31
									1899-12-31
									1899-12-31
									1899-12-31
									1899-12-31
									1899-12-31
									1899-12-31
									1899-12-31
									1899-12-31
									1899-12-31
									1899-12-31
									1899-12-31
									1899-12-31
									1899-12-31
									1899-12-31
									1899-12-31
									1899-12-31
									1899-12-31
									1899-12-31
									1899-12-31
									1899-12-31
									1899-12-31
									1899-12-31
									1899-12-31
									1899-12-31
									1899-12-31
									1899-12-31
									1899-12-31
									1899-12-31
									1899-12-31
									1899-12-31
									1899-12-31
									1899-12-31
									1899-12-31
									1899-12-31
									1899-12-31
									1899-12-31
									1899-12-31
									1899-12-31
									1899-12-31
									1899-12-31
									1899-12-31
									1899-12-31
									1899-12-31
									1899-12-31
									1899-12-31
									1899-12-31
									1899-12-31
									1899-12-31
									1899-12-31
									1899-12-31
									1899-12-31
									1899-12-31
									1899-12-31
									1899-12-31
									1899-12-31
									1899-12-31
									1899-12-31
									1899-12-31
									1899-12-31
									1899-12-31
									1899-12-31
									1899-12-31
									1899-12-31
									1899-12-31
									1899-12-31
									1899-12-31
									1899-12-31
									1899-12-31
									1899-12-31
									1899-12-31
									1899-12-31
									1899-12-31
									1899-12-31
									1899-12-31
									1899-12-31
									1899-12-31
									1899-12-31
									1899-12-31
									1899-12-31
									1899-12-31
									1899-12-31
									1899-12-31
									1899-12-31
									1899-12-31
									1899-12-31
									1899-12-31
									1899-12-31
									1899-12-31
									1899-12-31
									1899-12-31
									1899-12-31
									1899-12-31
									1899-12-31
									1899-12-31
									1899-12-31
									1899-12-31
									1899-12-31
									1899-12-31
									1899-12-31
									1899-12-31
									1899-12-31
									1899-12-31
									1899-12-31
									1899-12-31
									1899-12-31
									1899-12-31
									1899-12-31
									1899-12-31
									1899-12-31
									1899-12-31
									1899-12-31
									1899-12-31
									1899-12-31
									1899-12-31
									1899-12-31
									1899-12-31
									1899-12-31
									1899-12-31
									1899-12-31
									1899-12-31
									1899-12-31
									1899-12-31
									1899-12-31
									1899-12-31
									1899-12-31
									1899-12-31
									1899-12-31
									1899-12-31
									1899-12-31
									1899-12-31
									1899-12-31
									1899-12-31
									1899-12-31
									1899-12-31
									1899-12-31
									1899-12-31
									1899-12-31
									1899-12-31
									1899-12-31
									1899-12-31
									1899-12-31
									1899-12-31
									1899-12-31
									1899-12-31
									1899-12-31
									1899-12-31
									1899-12-31
									1899-12-31
									1899-12-31
									1899-12-31
									1899-12-31
									1899-12-31
									1899-12-31
									1899-12-31
									1899-12-31
									1899-12-31
									1899-12-31
									1899-12-31
									1899-12-31
									1899-12-31
									1899-12-31
									1899-12-31
									1899-12-31
									1899-12-31
									1899-12-31
									1899-12-31
									1899-12-31
									1899-12-31
									1899-12-31
									1899-12-31
									1899-12-31
									1899-12-31
									1899-12-31
									1899-12-31
									1899-12-31
									1899-12-31
									1899-12-31
									1899-12-31
									1899-12-31
									1899-12-31
									1899-12-31
									1899-12-31
									1899-12-31
									1899-12-31
									1899-12-31
									1899-12-31
									1899-12-31
									1899-12-31
									1899-12-31
									1899-12-31
									1899-12-31
									1899-12-31
									1899-12-31
									1899-12-31
									1899-12-31
									1899-12-31
									1899-12-31
									1899-12-31
									1899-12-31
									1899-12-31
									1899-12-31
									1899-12-31
									1899-12-31
									1899-12-31
									1899-12-31
									1899-12-31
									1899-12-31
									1899-12-31
									1899-12-31
									1899-12-31
									1899-12-31
									1899-12-31
									1899-12-31
									1899-12-31
									1899-12-31
									1899-12-31
									1899-12-31
									1899-12-31
									1899-12-31
									1899-12-31
									1899-12-31
									1899-12-31
									1899-12-31
									1899-12-31
									1899-12-31
									1899-12-31
									1899-12-31
									1899-12-31
									1899-12-31
									1899-12-31
									1899-12-31
									1899-12-31
									1899-12-31
									1899-12-31
									1899-12-31
									1899-12-31
									1899-12-31
									1899-12-31
									1899-12-31
									1899-12-31
									1899-12-31
									1899-12-31
									1899-12-31
									1899-12-31
									1899-12-31
									1899-12-31
									1899-12-31
									1899-12-31
									1899-12-31
									1899-12-31
									1899-12-31
									1899-12-31
									1899-12-31
									1899-12-31
									1899-12-31
									1899-12-31
									1899-12-31
									1899-12-31
									1899-12-31
									1899-12-31
									1899-12-31
									1899-12-31
									1899-12-31
									1899-12-31
									1899-12-31
									1899-12-31
									1899-12-31
									1899-12-31
									1899-12-31
									1899-12-31
									1899-12-31
									1899-12-31
									1899-12-31
									1899-12-31
									1899-12-31
									1899-12-31
									1899-12-31
									1899-12-31
									1899-12-31
									1899-12-31
									1899-12-31
									1899-12-31
									1899-12-31
									1899-12-31
									1899-12-31
									1899-12-31
									1899-12-31
									1899-12-31
									1899-12-31
									1899-12-31
									1899-12-31
									1899-12-31
									1899-12-31
									1899-12-31
									1899-12-31
									1899-12-31
									1899-12-31
									1899-12-31
									1899-12-31
									1899-12-31
									1899-12-31
									1899-12-31
									1899-12-31
									1899-12-31
									1899-12-31
									1899-12-31
									1899-12-31
									1899-12-31
									1899-12-31
									1899-12-31
									1899-12-31
									1899-12-31
									1899-12-31
									1899-12-31
									1899-12-31
									1899-12-31
									1899-12-31
									1899-12-31
									1899-12-31
									1899-12-31
									1899-12-31
									1899-12-31
									1899-12-31
									1899-12-31
									1899-12-31
									1899-12-31
									1899-12-31
									1899-12-31
									1899-12-31
									1899-12-31
									1899-12-31
									1899-12-31
									1899-12-31
									1899-12-31
									1899-12-31
									1899-12-31
									1899-12-31
									1899-12-31
									1899-12-31
									1899-12-31
									1899-12-31
									1899-12-31
									1899-12-31
									1899-12-31
									1899-12-31
									1899-12-31
									1899-12-31
									1899-12-31
									1899-12-31
									1899-12-31
									1899-12-31
									1899-12-31
									1899-12-31
									1899-12-31
									1899-12-31
									1899-12-31
									1899-12-31
									1899-12-31
									1899-12-31
									1899-12-31
									1899-12-31
									1899-12-31
									1899-12-31
									1899-12-31
									1899-12-31
									1899-12-31
									1899-12-31
									1899-12-31
									1899-12-31
									1899-12-31
									1899-12-31
									1899-12-31
									1899-12-31
									1899-12-31
									1899-12-31
									1899-12-31
									1899-12-31
									1899-12-31
									1899-12-31
									1899-12-31
									1899-12-31
									1899-12-31
									1899-12-31
									1899-12-31
									1899-12-31
									1899-12-31
									1899-12-31
									1899-12-31
									1899-12-31
									1899-12-31
									1899-12-31
									1899-12-31
									1899-12-31
									1899-12-31
									1899-12-31
									1899-12-31
									1899-12-31
									1899-12-31
									1899-12-31
									1899-12-31
									1899-12-31
									1899-12-31
									1899-12-31
									1899-12-31
									1899-12-31
									1899-12-31
									1899-12-31
									1899-12-31
									1899-12-31
									1899-12-31
									1899-12-31
									1899-12-31
									1899-12-31
									1899-12-31
									1899-12-31
									1899-12-31
									1899-12-31
									1899-12-31
									1899-12-31
									1899-12-31
									1899-12-31
									1899-12-31
									1899-12-31
									1899-12-31
									1899-12-31
									1899-12-31
									1899-12-31
									1899-12-31
									1899-12-31
									1899-12-31
									1899-12-31
									1899-12-31
									1899-12-31
									1899-12-31
									1899-12-31
									1899-12-31
									1899-12-31
									1899-12-31
									1899-12-31
									1899-12-31
									1899-12-31
									1899-12-31
									1899-12-31
									1899-12-31
									1899-12-31
									1899-12-31
									1899-12-31
									1899-12-31
									1899-12-31
									1899-12-31
									1899-12-31
									1899-12-31
									1899-12-31
									1899-12-31
									1899-12-31
									1899-12-31
									1899-12-31
									1899-12-31
									1899-12-31
									1899-12-31
									1899-12-31
									1899-12-31
									1899-12-31
									1899-12-31
									1899-12-31
									1899-12-31
									1899-12-31
									1899-12-31
									1899-12-31
									1899-12-31
									1899-12-31
									1899-12-31
									1899-12-31
									1899-12-31
									1899-12-31
									1899-12-31
									1899-12-31
									1899-12-31
									1899-12-31
									1899-12-31
									1899-12-31
									1899-12-31
									1899-12-31
									1899-12-31
									1899-12-31
									1899-12-31
									1899-12-31
									1899-12-31
									1899-12-31
									1899-12-31
									1899-12-31
									1899-12-31
									1899-12-31
									1899-12-31
									1899-12-31
									1899-12-31
									1899-12-31
									1899-12-31
									1899-12-31
									1899-12-31
									1899-12-31
									1899-12-31
									1899-12-31
									1899-12-31
									1899-12-31
									1899-12-31
									1899-12-31
									1899-12-31
									1899-12-31
									1899-12-31
									1899-12-31
									1899-12-31
									1899-12-31
									1899-12-31
									1899-12-31
									1899-12-31
									1899-12-31
									1899-12-31
									1899-12-31
									1899-12-31
									1899-12-31
									1899-12-31
									1899-12-31
									1899-12-31
									1899-12-31
									1899-12-31
									1899-12-31
									1899-12-31
									1899-12-31
									1899-12-31
									1899-12-31
									1899-12-31
									1899-12-31
									1899-12-31
									1899-12-31
									1899-12-31
									1899-12-31
									1899-12-31
									1899-12-31
									1899-12-31
									1899-12-31
									1899-12-31
									1899-12-31
									1899-12-31
									1899-12-31
									1899-12-31
									1899-12-31
									1899-12-31
									1899-12-31
									1899-12-31
									1899-12-31
									1899-12-31
									1899-12-31
									1899-12-31
									1899-12-31
									1899-12-31
									1899-12-31
									1899-12-31
									1899-12-31
									1899-12-31
									1899-12-31
									1899-12-31
									1899-12-31
									1899-12-31
									1899-12-31
									1899-12-31
									1899-12-31
									1899-12-31
									1899-12-31
									1899-12-31
									1899-12-31
									1899-12-31
									1899-12-31
									1899-12-31
									1899-12-31
									1899-12-31
									1899-12-31
									1899-12-31
									1899-12-31
									1899-12-31
									1899-12-31
									1899-12-31
									1899-12-31
									1899-12-31
									1899-12-31
									1899-12-31
									1899-12-31
									1899-12-31
									1899-12-31
									1899-12-31
									1899-12-31
									1899-12-31
									1899-12-31
									1899-12-31
									1899-12-31
									1899-12-31
									1899-12-31
									1899-12-31
									1899-12-31
									1899-12-31
									1899-12-31
									1899-12-31
									1899-12-31
									1899-12-31
									1899-12-31
									1899-12-31
									1899-12-31
									1899-12-31
									1899-12-31
									1899-12-31
									1899-12-31
									1899-12-31
									1899-12-31
									1899-12-31
									1899-12-31
									1899-12-31
									1899-12-31
									1899-12-31
									1899-12-31
									1899-12-31
									1899-12-31
									1899-12-31
									1899-12-31
									1899-12-31
									1899-12-31
									1899-12-31
									1899-12-31
									1899-12-31
									1899-12-31
									1899-12-31
									1899-12-31
									1899-12-31
									1899-12-31
									1899-12-31
									1899-12-31
									1899-12-31
									1899-12-31
									1899-12-31
									1899-12-31
									1899-12-31
									1899-12-31
									1899-12-31
									1899-12-31
									1899-12-31
									1899-12-31
									1899-12-31
									1899-12-31
									1899-12-31
									1899-12-31
									1899-12-31
									1899-12-31
									1899-12-31
									1899-12-31
									1899-12-31
									1899-12-31
									1899-12-31
									1899-12-31
									1899-12-31
									1899-12-31
									1899-12-31
									1899-12-31
									1899-12-31
									1899-12-31
									1899-12-31
									1899-12-31
									1899-12-31
									1899-12-31
									1899-12-31
									1899-12-31
									1899-12-31
									1899-12-31
									1899-12-31
									1899-12-31
									1899-12-31
									1899-12-31
									1899-12-31
									1899-12-31
									1899-12-31
									1899-12-31
									1899-12-31
									1899-12-31
									1899-12-31
									1899-12-31
									1899-12-31
									1899-12-31
									1899-12-31
									1899-12-31
									1899-12-31
									1899-12-31
									1899-12-31
									1899-12-31
									1899-12-31
									1899-12-31
									1899-12-31
									1899-12-31
									1899-12-31
									1899-12-31
									1899-12-31
									1899-12-31
									1899-12-31
									1899-12-31
									1899-12-31
									1899-12-31
									1899-12-31
									1899-12-31
									1899-12-31
									1899-12-31
									1899-12-31
									1899-12-31
									1899-12-31
									1899-12-31
									1899-12-31
									1899-12-31
									1899-12-31
									1899-12-31
									1899-12-31
									1899-12-31
									1899-12-31
									1899-12-31
									1899-12-31
									1899-12-31
									1899-12-31
									1899-12-31
									1899-12-31
									1899-12-31
									1899-12-31
									1899-12-31
									1899-12-31
									1899-12-31
									1899-12-31
									1899-12-31
									1899-12-31
									1899-12-31
									1899-12-31
									1899-12-31
									1899-12-31
									1899-12-31
									1899-12-31
									1899-12-31
									1899-12-31
									1899-12-31
									1899-12-31
									1899-12-31
									1899-12-31
									1899-12-31
									1899-12-31
									1899-12-31
									1899-12-31
									1899-12-31
									1899-12-31
									1899-12-31
									1899-12-31
									1899-12-31
									1899-12-31
									1899-12-31
									1899-12-31
									1899-12-31
									1899-12-31
									1899-12-31
									1899-12-31
									1899-12-31
									1899-12-31
									1899-12-31
									1899-12-31
									1899-12-31
									1899-12-31
									1899-12-31
									1899-12-31
									1899-12-31
									1899-12-31
									1899-12-31
									1899-12-31
									1899-12-31
									1899-12-31
									1899-12-31
									1899-12-31
									1899-12-31
									1899-12-31
									1899-12-31
									1899-12-31
									1899-12-31
									1899-12-31
									1899-12-31
									1899-12-31
									1899-12-31
									1899-12-31
									1899-12-31
									1899-12-31
									1899-12-31
									1899-12-31
									1899-12-31
									1899-12-31
									1899-12-31
									1899-12-31
									1899-12-31
									1899-12-31
									1899-12-31
									1899-12-31
									1899-12-31
									1899-12-31
									1899-12-31
									1899-12-31
									1899-12-31
									1899-12-31
									1899-12-31
									1899-12-31
									1899-12-31
									1899-12-31
									1899-12-31
									1899-12-31
									1899-12-31
									1899-12-31
									1899-12-31
									1899-12-31
									1899-12-31
									1899-12-31
									1899-12-31
									1899-12-31
									1899-12-31
									1899-12-31
									1899-12-31
									1899-12-31
									1899-12-31
									1899-12-31
									1899-12-31
									1899-12-31
									1899-12-31
									1899-12-31
									1899-12-31
									1899-12-31
									1899-12-31
									1899-12-31
									1899-12-31
									1899-12-31
									1899-12-31
									1899-12-31
									1899-12-31
									1899-12-31
									1899-12-31
									1899-12-31
									1899-12-31
									1899-12-31
									1899-12-31
									1899-12-31
									1899-12-31
									1899-12-31
									1899-12-31
									1899-12-31
									1899-12-31
									1899-12-31
									1899-12-31
									1899-12-31
									1899-12-31
									1899-12-31
									1899-12-31
									1899-12-31
									1899-12-31
									1899-12-31
									1899-12-31
									1899-12-31
									1899-12-31
									1899-12-31
									1899-12-31
									1899-12-31
									1899-12-31
									1899-12-31
									1899-12-31
									1899-12-31
									1899-12-31
									1899-12-31
									1899-12-31
									1899-12-31
									1899-12-31
									1899-12-31
									1899-12-31
									1899-12-31
									1899-12-31
									1899-12-31
									1899-12-31
									1899-12-31
									1899-12-31
									1899-12-31
									1899-12-31
									1899-12-31
									1899-12-31
									1899-12-31
									1899-12-31
									1899-12-31
									1899-12-31
									1899-12-31
									1899-12-31
									1899-12-31
									1899-12-31
									1899-12-31
									1899-12-31
									1899-12-31
									1899-12-31
									1899-12-31

## Sheet: Survival data
Case #	date_diag	date_treatment start	death	relapse	PFS event	date_relapse	Date_event	PFS	Status	Date_death	date_last visit / death	OS from diagnosis	Os from treatment start	cause of death
1	2006-07-17	2006-07-25		0	0	2019-05-08		153	1		2019-05-08	153	153
2	2011-03-02	2011-04-07		0	0			#NUM!	1		2019-12-23	105	104
3	2010-05-31	2010-06-16	1	0	1	2011-10-23	2011-10-23	16	3	2011-10-23	2011-10-23	16	16	pneumonia + sepitc shock
4	2011-03-15	2011-03-15	1	1	1	2016-02-14	2018-08-25	58	1	2018-08-25	2018-08-25	89	89
5	2009-08-18	2009-09-18		0	0			#NUM!	1		2019-12-06	123	122
6	2004-08-27	2004-08-26		0	0			#NUM!	1		2020-08-07	191	191
7	2010-06-11	2010-07-27	1	1	1	2011-04-06	2011-04-06	8	1		2018-09-19	99	97
8	2009-05-27	2009-06-25		0	0			#NUM!	1		2019-09-11	123	122
9	2004-07-02	2004-07-21		0	0			#NUM!	1		2019-09-09	182	181
10	2003-06-30	2003-07-04	1	1	1	2004-03-03	2004-03-03	7	3	2019-03-05	2019-03-05	188	188
11	2004-12-10	2004-12-13		0	0			#NUM!	1		2019-10-31	178	178
12	2009-02-13	2009-03-13	1	1	1	2014-02-17	2014-02-17	59	3	2014-06-01	2014-06-01	63	62	colangitis + sepsis
13	2008-06-13	2008-07-15		0	0			#NUM!	1		2019-09-30	135	134
14	2005-04-08	2005-04-14	1	1	1	2008-12-21	2008-12-21	44	3	2012-06-28	2012-06-28	86	86	HL
15	2006-10-25	2006-11-17		0	0			#NUM!	1		2016-01-04	110	109
16	2009-10-19	2009-10-27		0	0			#NUM!	1		2020-01-22	123	122
17	2005-09-01	2005-09-12		0	0			#NUM!	1		2019-12-11	171	170
18	2006-06-13	2006-09-20		0	0			#NUM!	1		2019-05-17	155	151
19	2007-02-14	2007-02-15		0	0			#NUM!	1		2017-07-21	125	125
20	2001-04-11	2001-04-25		0	0			#NUM!	1		2016-07-22	183	182
21	2005-10-07	2005-10-17		0	0			#NUM!	1		2019-10-10	168	167
22	2006-09-05	2006-09-15	1	1	1	2010-11-03	2010-11-03	49	1		2019-08-23	155	155
23	2008-05-27	2008-06-09		0	0			#NUM!	1		2019-08-02	134	133
24	2006-01-16	2006-02-10		0	0			#NUM!	1		2020-08-20	175	174
25	2004-10-05	2004-10-15		0	0			#NUM!	1		2014-08-13	118	117
27	2002-11-12	2002-11-25		0	0			#NUM!	1		2019-05-20	198	197
28	2010-11-16	2010-11-13	1	1	1	2011-10-03	2011-10-03	10	3	2012-06-19	2012-06-19	19	19	HL
29	2010-11-10	2010-11-22		0	0			#NUM!	1		2019-10-30	107	107
30	1999-06-04	1999-06-11		0	0			#NUM!	1		2019-11-27	245	245
32	2011-06-02	2011-06-09	1	1	1	2012-08-16	2012-08-19	14	3	2013-06-22	2013-06-22	24	24	abdominal sepsis
33	2002-09-02	2002-10-03		0	0			#NUM!	1		2015-01-14	148	147
34	2010-07-05	2010-07-14		0	0			#NUM!	1		2020-08-18	121	121
35	2008-04-09	2008-04-25		0	0			#NUM!	1		2019-09-10	137	136
36	2006-09-29	2006-10-17		0	0			#NUM!	1		2020-02-05	160	159
37	2009-05-15	2009-06-08		NA	1	2010-04-19	2010-04-19	10	3	2013-03-16	2013-03-16	46	45	HL
38	2007-10-11	2007-10-11	1	1	1	2008-10-06	2008-10-06	11	1		2017-03-21	113	113
39	2008-01-28	2008-02-13		0	0			#NUM!	1		2015-01-11	83	82
40	2000-11-21	2000-11-04		0	0			#NUM!	1		2019-09-13	225	226
41	2001-11-26	2001-11-29	1	0	1	2011-08-15	2011-08-15	116	1		2020-02-19	218	218
42	2010-01-29	2010-02-23		0	0			#NUM!	1		2020-03-06	121	120
43	2005-07-05	2005-07-16	1	0	0			#NUM!	3	2018-01-03	2018-01-03	149	149	pancreatic neoplasia
44	2011-08-03	2011-08-15		0	0			#NUM!	1		2019-11-29	99	99
45	2005-06-14	2005-07-11		0	0			#NUM!	1		2019-03-26	165	164
46	2002-08-28	2002-09-18		0	0			#NUM!	1		2016-10-05	169	168
47	2008-01-21	2008-03-06		NA	1	2008-12-16	2008-12-16	9	3	2011-11-05	2011-11-05	45	43	myocardial infarction
48	2004-12-13	2004-12-10		0	0			#NUM!	1		2019-11-22	179	179
49	2009-01-13	2009-05-27		0	0			#NUM!	1		2020-01-17	132	127
50	2006-08-11	2006-09-19		0	0			#NUM!	1		2019-05-03	152	151
51	2003-06-02	2003-06-11		0	0			#NUM!	1		2020-03-31	201	201
52	2003-05-08	2003-05-21	1	1	1	2004-03-18	2004-03-18	9	1		2019-09-02	195	195
53	2002-12-20	2003-01-10		0	0			#NUM!	1		2014-10-24	142	141
54	2006-08-25	2006-09-01		0	0			#NUM!	1		2019-05-17	152	152
56	2000-09-25	2000-10-11	1	1	1	2010-04-04	2010-04-04	113	3	2015-04-09	2015-04-09	174	173	lung cancer
57	1999-02-05	1999-02-18		0	0			#NUM!	1		2012-05-01	158	158
59	2006-12-15	2006-12-19		0	0			#NUM!	1		2018-02-02	133	133	dat
60	2002-08-28	2002-09-12		0	0			#NUM!	1		2017-11-24	182	182
61	2011-12-12	2011-12-22		0	0			#NUM!	1		2020-02-04	97	97
62	2011-12-21	2012-01-06	1	1	1	2012-10-09	2012-10-09	9	3	2013-07-04	2013-07-04	18	17	HL
64	2005-01-07	2005-01-21		0	0			#NUM!	1		2014-08-19	115	114
65	1998-04-27	1998-05-15		0	0			#NUM!	1		2020-05-11	264	263
66	2012-04-27	2012-05-30	1	1	1	2012-12-26	2012-12-26	6	2	07/07/209	2019-07-07	86	85
67	2012-04-19	2012-05-15		0	0			#NUM!	1		2019-10-02	89	88
68	2008-11-18	2008-11-28		0	0			#NUM!	1		2013-07-01	55	55
69	2007-06-25	2007-07-02		0	0			#NUM!	1		2017-07-27	121	120
70	2010-07-26	2010-09-03		0	0			#NUM!	1		2020-03-12	115	114
71	2009-06-15	2009-06-18		0	0			#NUM!	1		2020-08-13	133	133
72	2009-01-06	2009-01-07		0	0			#NUM!	1		2020-01-13	132	132
74	2012-07-19	2012-08-09		0	0			#NUM!	1		2019-06-02	82	81
75	2012-06-29	2012-07-01		1	1			#NUM!	1		2019-09-25	86	86
76	2013-03-21	2013-04-03	1	1	1	2014-09-19	2014-09-19	17	1		2020-02-28	83	82
77	2011-04-28	2011-06-06		0	0			#NUM!	1		2019-09-02	100	98
78	2013-10-10	2013-10-30		0	0			#NUM!	1		2014-12-04	13	13
80	2002-11-21	2002-12-13		0	0			#NUM!	1		2015-06-24	151	150
